# Supplementary material for: An ABCB11 variant registry and novel knockin mouse model of PFIC2 based on the clinically relevant ABCB11 E297G variant
Source: J Lipid Res. 2025 Jun 11;66(7):100840. doi: 10.1016/j.jlr.2025.100840 (PMC12273561; doi:10.1016/j.jlr.2025.100840)
Supplement: Supplemental Table 1 [file mmc1.xlsx]

## Sheet: Supplemental Table 1
Gene	Variant	Effect Type	Provisional ACMG Classification	gnomAD v2.1.1 Allele Frequencies	SIFT Predictions	MutationTaster2 Predictions	PolyPhen-2 Predictions*	Found in Patient with Cholestatic Disease (Any Form)	Total Probands with Cholestatic Disease (Any Form)	Found in PFIC2 Patient	Total Probands with PFIC2	Found in BRIC2 Patient	Total Probands with BRIC2	Found in ICP Patient	Total Probands with ICP	Functional Characterization Available	References (PMIDs)
ABCB11	c.*236A>C	untranslated_region	vus	-	-	-	-	NO	0	NO	0	NO	0	NO	0	NO	25029633
ABCB11	c.*236A>G	untranslated_region	benign	2-169779896-T-C 19349/31294=0.618297 afr:5981/8676=0.689373 amr:562/846=0.664303 asj:186/290=0.641379 eas:1418/1550=0.914839 fin:2037/3472=0.586694 nfe:8511/15376=0.553525 oth:654/1084=0.603321	-	-	-	NO	0	NO	0	NO	0	NO	0	NO	25755490
ABCB11	c.*368G>A	untranslated_region	benign	2-169779764-C-T 14943/31304=0.477351 afr:2626/8684=0.302395 amr:494/844=0.585308 asj:178/290=0.613793 eas:1000/1558=0.641849 fin:1852/3472=0.53341 nfe:8208/15372=0.533958 oth:585/1084=0.539668	-	-	-	NO	0	NO	0	NO	0	NO	0	NO	23760813
ABCB11	c.1084-1551A>T	intronic	benign	2-169838040-T-A 22254/31340=0.710083 afr:6808/8696=0.782889 amr:429/846=0.507092 asj:197/290=0.67931 eas:1241/1554=0.798584 fin:2401/3470=0.691931 nfe:10453/15398=0.678854 oth:725/1086=0.667587	-	-	-	NO	0	NO	0	NO	0	NO	0	NO	27293027
ABCB11	c.1084-2A>G	splice_acceptor	pathogenic	-	-	D	-	YES	1	YES	1	NO	0	NO	0	NO	34828443
ABCB11	c.1197+1G>T	splice_donor	pathogenic	-	-	D	-	YES	2	YES	2	NO	0	NO	0	NO	27050426 | 26382629 | 32087350 | 32808743
ABCB11	c.1198-1G>C	splice_acceptor	pathogenic	2-169833198-C-G 1/247188=4.0455e-06 afr:0/15420=0 amr:1/33956=2.94499e-05 asj:0/10022=0 eas:0/17818=0 fin:0/21496=0 nfe:0/112074=0 oth:0/5984=0 sas:0/30418=0	-	D	-	YES	2	YES	2	NO	0	NO	0	NO	25847299 | 32087350
ABCB11	c.1308+1G>T	splice_donor	pathogenic	-	-	D	-	YES	1	YES	1	NO	0	NO	0	NO	19797282 | 28838453 | 25342496
ABCB11	c.1308+2T>A	splice_donor	pathogenic	-	-	D	-	YES	2	YES	2	NO	0	NO	0	NO	24214725 | 32087350
ABCB11	c.1309-91C>T	intronic	vus	-	-	-	-	YES	1	NO	0	NO	0	NO	0	NO	23279303
ABCB11	c.1435-13_1435-8del	intronic	vus	2-169828567-AGCATGG-A 50/277382=0.0001802568299312861 afr:1/24060=4.156275976724854e-05 amr:2/34984=5.716899153898925e-05 asj:0/10278=0 eas:0/19222=0 fin:0/24916=0 nfe:44/126444=0.000347980133497833 oth:3/7058=0.0004250495891187305 sas:0/30420=0	-	-	-	YES	1	YES	1	NO	0	NO	0	NO	18395098 | 27114171
ABCB11	c.1435-2A>T	splice_acceptor	pathogenic	-	-	D	-	YES	1	YES	1	NO	0	NO	0	NO	32087350
ABCB11	c.150+3A>C	intronic	likely_pathogenic	-	-	-	-	YES	8	YES	7	NO	0	NO	0	NO	25847799 | 26516723 | 27368585 | 27114171 | 35626323 | 32087350 | 22795478 | 25342496 | 28838453 | 28733223
ABCB11	c.150+3A>G	intronic	vus	-	-	-	-	YES	2	YES	2	NO	0	NO	0	NO	32793533 | 32087350
ABCB11	c.151-74A>T	intronic	likely_benign	2-169870094-T-A 27/31392=0.000860092 afr:0/8708=0 amr:0/848=0 asj:0/290=0 eas:26/1558=0.0166881 fin:0/3474=0 nfe:0/15426=0 oth:1/1088=0.000919118	-	-	-	YES	1	YES	1	NO	0	NO	0	NO	19845854
ABCB11	c.151-9T>G	intronic	vus	-	-	-	-	YES	1	YES	1	NO	0	NO	0	NO	38323732
ABCB11	c.1638+128del	intronic	likely_benign	2-169828228-AT-A 860/31362=0.0274217 afr:166/8712=0.0190542 amr:9/846=0.0106383 asj:2/290=0.00689655 eas:70/1536=0.0455729 fin:275/3470=0.0792507 nfe:293/15420=0.0190013 oth:45/1088=0.0413603	-	-	-	NO	0	NO	0	NO	0	NO	0	NO	19571440
ABCB11	c.1638+1G>C	splice_donor	pathogenic	-	-	D	-	YES	1	YES	1	NO	0	NO	0	NO	32087350
ABCB11	c.1638+32T>C	intronic	benign	2-169828325-A-G 159379/278804=0.5716524870518357 afr:13604/24124=0.5639197479688277 amr:14827/35110=0.4223013386499573 asj:5724/10256=0.5581123244929798 eas:14691/19452=0.7552436767427514 fin:12818/24870=0.5154000804181745 nfe:76136/127372=0.5977451873253148 oth:3967/7070=0.5611032531824611 sas:17612/30550=0.576498	-	-	-	NO	0	NO	0	NO	0	NO	0	NO	25755490 | 23279303
ABCB11	c.1638+80C>T	intronic	benign	2-169828277-G-A 17807/31276=0.56935 afr:4823/8684=0.555389 amr:358/846=0.423168 asj:162/290=0.558621 eas:1136/1526=0.74443 fin:1762/3472=0.507488 nfe:8987/15372=0.584634 oth:579/1086=0.533149	-	-	-	NO	0	NO	0	NO	0	NO	0	NO	25755490
ABCB11	c.1639-1A>G	splice_acceptor	likely_pathogenic	-	-	-	-	NO	0	NO	0	NO	0	NO	0	NO	27114171
ABCB11	c.1639-2A>C	splice_acceptor	pathogenic	-	-	D	-	YES	2	YES	2	NO	0	NO	0	NO	24115678 | 34016879 | 28838453 | 25342496
ABCB11	c.1810-3C>G	intronic	vus	-	-	-	-	YES	1	YES	1	NO	0	NO	0	NO	25847299
ABCB11	c.2011+4A>G	splice_region	vus	-	-	-	-	YES	1	YES	1	NO	0	NO	0	NO	32087350
ABCB11	c.2012-2A>G	splice_acceptor	likely_pathogenic	-	-	D	-	NO	0	NO	0	NO	0	NO	0	NO	28733223 | 27114171
ABCB11	c.2012-8T>G	intronic	vus	2-169825008-A-C 8/275920=2.899391127863149e-05 afr:1/23952=4.175016700066801e-05 amr:0/34814=0 asj:0/10216=0 eas:0/19174=0 fin:0/24738=0 nfe:7/126036=5.553968707353455e-05 oth:0/6990=0 sas:0/30000=0	-	-	-	YES	16	YES	15	NO	0	YES	1	NO	18395098 | 24231640 | 20583290 | 16871584 | 24402531 | 32087350 | 38590732 | 19845854 | 22795478 | 25342496 | 27114171 | 30899697 | 35884482
ABCB11	c.2075+1T>A	splice_donor	pathogenic	-	-	-	-	YES	1	YES	1	NO	0	NO	0	NO	19797282 | 28838453 | 25342496
ABCB11	c.2075+3A>G	intronic	vus	-	-	-	-	YES	3	YES	2	YES	1	NO	0	NO	30899697 | 38323732
ABCB11	c.2178+1G>A	splice_donor	pathogenic	2-169820715-C-T 1/165756=6.03296e-06 afr:0/9308=0 amr:0/25330=0 asj:0/8736=0 eas:0/11558=0 fin:1/17188=5.81801e-05 nfe:0/65880=0 oth:0/4612=0 sas:0/23144=0	-	D	-	YES	15	YES	15	NO	0	NO	0	NO	31296176 | 31160058 | 16871584 | 18395098 | 37361697 | 36995996 | 32087350 | 25847299 | 22795478 | 28733223 | 27114171 | 35884482
ABCB11	c.2178+1G>C	splice_donor	pathogenic	-	-	D	-	YES	6	YES	6	NO	0	NO	0	NO	28838453 | 24644547 | 18395098 | 37361697 | 32087350
ABCB11	c.2178+1G>T	splice_donor	pathogenic	-	-	D	-	YES	8	YES	8	NO	0	NO	0	NO	18395098 | 21490445 | 28945205 | 28838453 | 26516723 | 24627769 | 34016879 | 22795478 | 27114171
ABCB11	c.2178+2T>C	splice_donor	pathogenic	-	-	D	-	YES	2	NO	0	NO	0	NO	0	NO	37697751
ABCB11	c.2179-17C>A	intronic	benign	2-169814655-G-T 148097/276172=0.5362491490810075 afr:6371/23980=0.2656797331109258 amr:20942/35090=0.5968082074665146 asj:6190/10248=0.6040202966432474 eas:12296/19338=0.6358465198055642 fin:12748/24284=0.5249547026848954 nfe:65918/125674=0.5245158107484443 oth:3756/7046=0.533068407607153 sas:19876/30512=0.651416	-	-	-	NO	0	NO	0	NO	0	NO	0	NO	25755490
ABCB11	c.2179-2A>G	splice_acceptor	pathogenic	-	-	D	-	YES	1	YES	1	NO	0	NO	0	NO	18395098 | 22795478 | 27114171
ABCB11	c.2343+1G>A	splice_donor	pathogenic	-	-	D	-	YES	3	YES	2	YES	1	NO	0	NO	15300568 | 16871584 | 32087350 | 30899697
ABCB11	c.2343+1G>T	splice_donor	pathogenic	-	-	D	-	YES	9	YES	8	NO	0	YES	1	NO	17452236 | 28924228 | 24991443 | 18395098 | 34016879 | 32087350 | 22795478 | 27114171 | 35884482
ABCB11	c.2343+2T>C	splice_donor	pathogenic	-	-	D	-	YES	3	YES	3	NO	0	NO	0	NO	18395098 | 16871584 | 34961929 | 27114171 | 35884482
ABCB11	c.2344-157T>G	intronic	benign	2-169801628-A-C 14881/31284=0.475674 afr:2298/8682=0.264686 amr:530/844=0.627962 asj:177/290=0.610345 eas:984/1530=0.643137 fin:1902/3472=0.547811 nfe:8386/15380=0.545254 oth:604/1086=0.556169	-	-	-	NO	0	NO	0	NO	0	NO	0	NO	25755490
ABCB11	c.2344-17T>C	intronic	benign	2-169801488-A-G 125177/166510=0.7517686625427902 afr:14796/16344=0.9052863436123348 amr:16215/19294=0.8404167098579869 asj:5534/7282=0.7599560560285635 eas:10815/10958=0.9869501733893046 fin:13019/19686=0.6613329269531647 nfe:46689/70590=0.6614109647258819 oth:3464/4802=0.721366097459392 sas:14645/17554=0.834283	-	-	-	NO	0	NO	0	NO	0	NO	0	NO	25755490
ABCB11	c.2344-1G>T	splice_acceptor	pathogenic	-	-	D	-	YES	2	YES	2	NO	0	NO	0	NO	25847299 | 32087350
ABCB11	c.-24C>A	untranslated_region	vus	-	-	-	-	NO	0	NO	0	NO	0	NO	0	YES	28150711
ABCB11	c.2611-2A>T	splice_acceptor	pathogenic	2-169792945-T-A 1/248982=4.01635e-06 afr:0/15484=0 amr:0/34508=0 asj:0/10056=0 eas:0/17970=0 fin:0/21530=0 nfe:0/112806=0 oth:0/6044=0 sas:1/30584=3.26968e-05	-	D	-	YES	4	YES	4	NO	0	NO	0	NO	18395098 | 29316097 | 24627769 | 32087350 | 22795478 | 27114171 | 37208429
ABCB11	c.-28+4517G>A	untranslated_region	benign	2-169883218-C-T 3341/31250=0.106912 afr:1224/8678=0.141046 amr:111/846=0.131206 asj:17/290=0.0586207 eas:285/1554=0.183398 fin:220/3452=0.0637312 nfe:1386/15344=0.0903285 oth:98/1086=0.0902394	-	-	-	NO	0	NO	0	NO	0	NO	0	NO	25029633
ABCB11	c.-28+581C>T	untranslated_region	benign	2-169887154-G-A 2572/31358=0.0820205 afr:504/8700=0.057931 amr:107/846=0.126478 asj:17/290=0.0586207 eas:277/1554=0.17825 fin:218/3470=0.0628242 nfe:1360/15410=0.0882544 oth:89/1088=0.0818015	-	-	-	NO	0	NO	0	NO	0	NO	0	NO	25029633
ABCB11	c.2814+15C>T	intronic	vus	2-169792725-G-A 8/277856=2.879189220315559e-05 afr:0/24150=0 amr:0/35142=0 asj:0/10182=0 eas:6/19506=0.0003075976622577669 fin:0/24874=0 nfe:0/126674=0 oth:0/7078=0 sas:2/30250=6.61157e-05	-	-	-	YES	1	NO	0	NO	0	NO	0	NO	23279303
ABCB11	c.2814+26A>G	intronic	vus	2-169792714-T-C 83/275974=0.0003007529694826324 afr:0/24084=0 amr:0/35028=0 asj:0/10046=0 eas:82/19454=0.004215071450601419 fin:1/24758=4.039098473220777e-05 nfe:0/125722=0 oth:0/7042=0 sas:0/29840=0	-	-	-	YES	1	NO	0	NO	0	NO	0	NO	23279303
ABCB11	c.2814+3A>G	intronic	vus	-	-	-	-	YES	1	YES	1	NO	0	NO	0	NO	19845854 | 20214736
ABCB11	c.2814+3A>T	intronic	vus	-	-	-	-	YES	2	YES	1	YES	1	NO	0	NO	27050426 | 25565657 | 32087350 | 32808743
ABCB11	c.2814+67C>T	intronic	likely_benign	2-169792673-G-A 20/31400=0.000636943 afr:0/8710=0 amr:0/848=0 asj:0/290=0 eas:20/1560=0.0128205 fin:0/3476=0 nfe:0/15430=0 oth:0/1086=0	-	-	-	YES	1	NO	0	NO	0	NO	0	NO	23279303
ABCB11	c.2815-1G>A	splice_acceptor	likely_pathogenic	-	-	D	-	NO	0	NO	0	NO	0	NO	0	NO	32808743
ABCB11	c.2815-25G>A	intronic	vus	-	-	-	-	YES	0	NO	0	NO	0	NO	0	NO	23279303
ABCB11	c.2815-2A>G	splice_acceptor	pathogenic	-	-	D	-	YES	1	NO	0	NO	0	NO	0	NO	37697751
ABCB11	c.2815-8A>G	intronic	pathogenic	2-169791943-T-C 1/244350=4.09249e-06 afr:0/15396=0 amr:0/33496=0 asj:0/9698=0 eas:0/17756=0 fin:0/21372=0 nfe:0/111146=0 oth:0/5866=0 sas:1/29620=3.3761e-05	-	-	-	YES	3	YES	2	NO	0	NO	0	NO	29316097 | 29412511 | 32309332 | 32808743
ABCB11	c.3057-2A>G	splice_acceptor	likely_pathogenic	-	-	D	-	NO	0	NO	0	NO	0	NO	0	NO	22795478 | 28733223 | 27114171
ABCB11	c.3213+1_3213+2delinsA	splice_donor	pathogenic	-	-	-	-	YES	1	YES	1	NO	0	NO	0	NO	25847299
ABCB11	c.3213+1del	splice_donor	pathogenic	-	-	-	-	YES	2	YES	2	NO	0	NO	0	NO	18395098 | 34016879 | 22795478 | 28838453 | 27114171 | 35884482
ABCB11	c.3213+1G>T	splice_donor	pathogenic	-	-	D	-	YES	1	YES	1	NO	0	NO	0	NO	27050426 | 32808743
ABCB11	c.3213+25C>A	intronic	vus	2-169788862-G-T 122/185822=0.0006565422823992854 afr:0/16706=0 amr:1/25172=3.972668043858255e-05 asj:0/8562=0 eas:120/12470=0.009623095429029671 fin:0/20144=0 nfe:0/75074=0 oth:1/5394=0.0001853911753800519 sas:0/22300=0	-	-	-	NO	0	NO	0	NO	0	NO	0	NO	23279303
ABCB11	c.3213+26A>G	intronic	vus	2-169788861-T-C 2/186184=1.074206161646543e-05 afr:0/16710=0 amr:0/25284=0 asj:0/8588=0 eas:0/12492=0 fin:0/20152=0 nfe:1/75192=1.329928715820832e-05 oth:0/5408=0 sas:1/22358=4.47267e-05	-	-	-	YES	1	NO	0	NO	0	NO	0	NO	23279303
ABCB11	c.3213+4A>G	intronic	vus	-	-	-	-	YES	2	YES	2	NO	0	NO	0	NO	25085279 | 20232290 | 22795478 | 27788395 | 27114171 | 28971357 | 35884482
ABCB11	c.3213+5G>A	intronic	vus	-	-	-	-	YES	4	YES	4	NO	0	NO	0	NO	32087350 | 20232290 | 22795478 | 27114171
ABCB11	c.3412-6C>G	intronic	vus	-	-	-	-	YES	1	YES	1	NO	0	NO	0	NO	19845854 | 20214736
ABCB11	c.3766-34A>G	intronic	benign	2-169780366-T-C 150514/275458=0.5464136093342724 afr:6315/24006=0.2630592351912022 amr:21103/35036=0.6023233245804316 asj:6533/10314=0.6334108978088036 eas:12037/19360=0.6217458677685951 fin:13626/24786=0.5497458242556281 nfe:66972/124490=0.5379709213591453 oth:3897/7072=0.5510463800904978 sas:20031/30394=0.659045	-	-	-	NO	0	NO	0	NO	0	NO	0	NO	25755490
ABCB11	c.3766-34G>A	intronic	vus	-	-	-	-	NO	0	NO	0	NO	0	NO	0	NO	23758865
ABCB11	c.389+5G>A	intronic	vus	-	-	-	-	YES	1	YES	1	NO	0	NO	0	NO	34016879
ABCB11	c.389+8G>A	intronic	likely_benign	2-169869774-C-T 4488/265590=0.01689822658985654 afr:948/23880=0.03969849246231156 amr:425/31510=0.01348778165661695 asj:229/9320=0.02457081545064378 eas:0/18912=0 fin:91/24546=0.00370732502240691 nfe:2331/123846=0.01882176251150623 oth:128/6634=0.01929454326198372 sas:336/26942=0.0124712	-	-	-	YES	1	YES	1	NO	0	NO	0	NO	25085279
ABCB11	c.390-1G>A	splice_acceptor	pathogenic	-	-	D	-	YES	1	YES	1	NO	0	NO	0	NO	18395098 | 22795478 | 27114171
ABCB11	c.390-2A>G	splice_acceptor	pathogenic	-	-	D	-	YES	1	YES	1	NO	0	NO	0	NO	35490150
ABCB11	c.477+16G>A	intronic	benign	2-169853129-C-T 3235/176942=0.01828282714109708 afr:2664/15588=0.1709006928406467 amr:160/20848=0.007674597083653108 asj:0/8186=0 eas:7/9784=0.0007154538021259198 fin:0/20598=0 nfe:61/77984=0.0007822117357406648 oth:30/4636=0.006471095772217429 sas:313/19318=0.0162025	-	-	-	NO	0	NO	0	NO	0	NO	0	NO	23758865
ABCB11	c.477+5G>C	splice_region	vus	-	-	-	-	YES	1	YES	1	NO	0	NO	0	NO	35535061
ABCB11	c.477+6T>A	intronic	vus	-	-	-	-	NO	0	NO	0	NO	0	NO	0	NO	32808743 | 37305718
ABCB11	c.477+6T>G	intronic	vus	-	-	-	-	YES	1	NO	0	NO	0	NO	0	NO	35626323
ABCB11	c.611+1G>A	splice_donor	pathogenic	2-169851858-C-T 3/247830=1.21051e-05 afr:0/15378=0 amr:0/34188=0 asj:0/10026=0 eas:0/17910=0 fin:0/21500=0 nfe:3/112310=2.67118e-05 oth:0/5998=0 sas:0/30520=0	-	D	-	YES	11	YES	10	NO	0	NO	0	NO	18395098 | 25383786 | 16871584 | 18937870 | 25771912 | 34016879 | 32087350 | 37697751 | 22795478 | 27114171 | 35884482
ABCB11	c.611+34G>A	intronic	vus	-	-	-	-	YES	1	NO	0	NO	0	NO	0	NO	23279303
ABCB11	c.611+4A>G	intronic	vus	-	-	-	-	YES	2	YES	2	NO	0	NO	0	NO	21490445 | 34016879
ABCB11	c.611+5G>A	intronic	vus	-	-	-	-	YES	2	YES	1	NO	0	NO	0	NO	23279303 | 33915153
ABCB11	c.612-15_612-6del	intronic	pathogenic	-	-	-	-	YES	1	YES	1	NO	0	NO	0	NO	29316097 | 32808743
ABCB11	c.612-65T>A	intronic	vus	-	-	-	-	YES	1	NO	0	NO	0	NO	0	NO	23279303
ABCB11	c.76+29T>G	intronic	pathogenic	-	-	-	-	YES	1	YES	1	NO	0	NO	0	NO	35490150
ABCB11	c.76+3G>T	intronic	vus	-	-	-	-	YES	2	YES	2	NO	0	NO	0	NO	32087350 | 20232290 | 22795478 | 27114171
ABCB11	c.77-17del	intronic	likely_benign	2-169873325-AT-A 1248/244578=0.005102666633957265 afr:758/21802=0.03476745252729108 amr:55/30492=0.001803751803751804 asj:0/9466=0 eas:10/17528=0.0005705157462345961 fin:0/23564=0 nfe:7/110864=6.314042430365132e-05 oth:18/6476=0.002779493514515133 sas:400/24386=0.0164029	-	-	-	NO	0	NO	0	NO	0	NO	0	NO	23758865
ABCB11	c.77-19T>A	intronic	vus	-	-	-	-	YES	1	YES	1	NO	0	NO	0	NO	20800306 | 25342496 | 28838453
ABCB11	c.77-1G>A	splice_acceptor	pathogenic	-	-	D	-	YES	1	YES	1	NO	0	NO	0	NO	37361697
ABCB11	c.77-1G>C	splice_acceptor	likely_pathogenic	-	-	D	-	NO	0	NO	0	NO	0	NO	0	NO	22795478 | 28733223 | 27114171
ABCB11	c.77-2A>C	splice_acceptor	likely_pathogenic	-	-	D	-	NO	0	NO	0	NO	0	NO	0	NO	32808743
ABCB11	c.77-7C>A	intronic	vus	-	-	-	-	NO	0	NO	0	NO	0	NO	0	NO	27114171
ABCB11	c.908+1del	splice_donor	pathogenic	-	-	-	-	YES	1	YES	1	NO	0	NO	0	NO	18395098 | 22795478 | 27114171
ABCB11	c.908+1G>A	splice_donor	pathogenic	2-169847310-C-T 4/280082=1.428153183710485e-05 afr:1/24188=4.134281461881925e-05 amr:0/35318=0 asj:0/10336=0 eas:0/19520=0 fin:1/24906=4.015096763832008e-05 nfe:2/128114=1.561109636729788e-05 oth:0/7120=0 sas:0/30580=0	-	D	-	YES	4	YES	4	NO	0	NO	0	NO	20583290 | 24991443 | 18395098 | 34016879 | 22795478 | 25342496 | 27114171 | 32808743 | 35884482
ABCB11	c.908+1G>C	splice_donor	pathogenic	-	-	D	-	YES	5	YES	2	NO	0	NO	0	NO	32087350 | 37697751 | 32808743
ABCB11	c.908+1G>T	splice_donor	pathogenic	-	-	D	-	YES	4	YES	3	NO	0	NO	0	NO	18395098 | 27706244 | 32087350 | 16871584 | 22795478 | 28733223 | 27114171
ABCB11	c.908+5G>A	intronic	pathogenic	-	-	-	-	YES	3	YES	2	NO	0	NO	0	NO	29316097 | 29412511 | 32087350 | 32808743
ABCB11	c.909-15A>G	intronic	benign	2-169842809-T-C 194968/279040=0.6987098623853211 afr:19978/24116=0.8284126720849229 amr:17664/35116=0.5030185670349698 asj:7343/10300=0.7129126213592233 eas:15756/19482=0.80874653526332 fin:17610/24842=0.7088801223733999 nfe:88451/127560=0.6934070241455002 oth:4827/7100=0.6798591549295775 sas:23339/30524=0.764611	-	-	-	NO	0	NO	0	NO	0	NO	0	NO	25755490 | 23758865
ABCB11	c.909-17G>A	intronic	benign	2-169842811-C-T 12843/278726=0.04607750981250404 afr:7822/24102=0.32453738278981 amr:950/35084=0.02707787025424695 asj:265/10272=0.02579828660436137 eas:12/19494=0.0006155740227762388 fin:90/24778=0.003632254419242877 nfe:2572/127436=0.02018267993345679 oth:223/7080=0.03149717514124294 sas:909/30480=0.0298228	-	-	-	NO	0	NO	0	NO	0	NO	0	NO	23758865
ABCB11	c.909-1G>A	splice_acceptor	vus	2-169842795-C-T 1/31386=3.18613e-05 afr:0/8708=0 amr:0/846=0 asj:0/290=0 eas:0/1556=0 fin:0/3474=0 nfe:0/15424=0 oth:1/1088=0.000919118	-	D	-	YES	1	YES	1	NO	0	NO	0	NO	30366773
ABCB11	c.909-2A>G	splice_acceptor	pathogenic	-	-	D	-	YES	1	YES	1	NO	0	NO	0	NO	27050426
ABCB11	c.98+1G>A	splice_donor	pathogenic	-	-	D	-	YES	2	NO	0	NO	0	NO	0	NO	37697751
ABCB11	c.99-18T>C	intronic	benign	2-169870882-A-G 23523/279552=0.08414534684065934 afr:7514/24130=0.3113966017405719 amr:1683/35168=0.04785600545950865 asj:1028/10314=0.0996703509792515 eas:1167/19516=0.05979708956753433 fin:2626/24806=0.1058614851245666 nfe:7130/128026=0.05569181260056551 oth:533/7114=0.07492268765813888 sas:1842/30478=0.060437	-	-	-	NO	0	NO	0	NO	0	NO	0	NO	23758865
ABCB11	c.99-1G>T	splice_acceptor	pathogenic	-	-	D	-	YES	1	YES	1	NO	0	NO	0	NO	36995996 | 22795478 | 28733223 | 27114171
ABCB11	p.A1028A	synonymous	benign	2-169789016-T-C 151983/278972=0.5447966104125145 afr:6385/24050=0.2654885654885655 amr:21149/35164=0.6014389716755772 asj:6408/10332=0.6202090592334495 eas:12077/19448=0.6209893048128342 fin:13716/24950=0.5497394789579159 nfe:68349/127540=0.5359024619727144 oth:3890/7104=0.5475788288288288 sas:20009/30384=0.658537	-	-	-	YES	1	YES	1	NO	0	NO	0	NO	19101985 | 36995996 | 22795478 | 25027376 | 34013234 | 28765628 | 27936482 | 11829140 | 17412754 | 19571440 | 22947535 | 23022423 | 23279303 | 23760813 | 24969679 | 25085279 | 25323205 | 25534768 | 25755490 | 27114171 | 27788395 | 28018217 | 28064265 | 28692147 | 28730136 | 28901437 | 29191380 | 29316097 | 31021034 | 32601135 | 22454051
ABCB11	p.A1028E	substitution	vus	-	D	D	P	YES	1	YES	1	NO	0	NO	0	NO	36995996 | 28733223
ABCB11	p.A1028V	substitution	vus	2-169789017-G-A 1/248512=4.02395e-06 afr:0/15416=0 amr:0/34460=0 asj:0/10042=0 eas:0/17948=0 fin:1/21532=4.64425e-05 nfe:0/112686=0 oth:0/6030=0 sas:0/30398=0	D	D	P	YES	1	NO	0	YES	1	NO	0	NO	34013234
ABCB11	p.A1044fs	frameshift	pathogenic	-	-	-	-	YES	1	NO	0	NO	0	NO	0	NO	35626323 | 37208429
ABCB11	p.A1044P	substitution	vus	-	D	D	D	NO	0	NO	0	NO	0	NO	0	NO	22795478 | 28733223
ABCB11	p.A1110A	synonymous	likely_benign	2-169787256-C-T 599/279454=0.002143465471956029 afr:510/24154=0.02111451519417074 amr:51/35040=0.001455479452054795 asj:0/10330=0 eas:0/19478=0 fin:1/24986=4.002241255102857e-05 nfe:27/128028=0.0002108913675133564 oth:9/7090=0.001269393511988717 sas:1/30348=3.29511e-05 2-169787256-C-A 1/248048=4.03148e-06 afr:0/15438=0 amr:0/34192=0 asj:0/10040=0 eas:0/17918=0 fin:1/21512=4.64857e-05 nfe:0/112598…	-	-	-	NO	0	NO	0	NO	0	NO	0	NO	22795478
ABCB11	p.A1110E	substitution	likely_pathogenic	2-169787257-G-T 1/247986=4.03249e-06 afr:0/15444=0 amr:0/34196=0 asj:0/10032=0 eas:0/17910=0 fin:0/21510=0 nfe:1/112540=8.88573e-06 oth:0/6002=0 sas:0/30352=0	D	D	D	YES	3	YES	3	NO	0	NO	0	YES	18395098 | 19101985 | 22795478 | 25027376 | 21134824 | 22454051
ABCB11	p.A1110V	substitution	likely_pathogenic	2-169787257-G-A 7/279386=2.505494190832755e-05 afr:0/24156=0 amr:4/35044=0.0001141422212076247 asj:0/10322=0 eas:0/19470=0 fin:0/24984=0 nfe:2/127968=1.56289072268067e-05 oth:0/7090=0 sas:1/30352=3.29468e-05	D	D	D	YES	1	NO	0	NO	0	NO	0	NO	35626323
ABCB11	p.A1192fs	frameshift	pathogenic	-	-	-	-	YES	2	YES	2	NO	0	NO	0	NO	20232290 | 32087350
ABCB11	p.A1228V	substitution	vus	-	D	D	D	NO	0	NO	0	NO	0	NO	0	NO	15975683 | 17051391 | 19101985 | 15758645 | 14999697
ABCB11	p.A1230P	substitution	vus	-	D	D	D	NO	0	NO	0	NO	0	NO	0	NO	26077850
ABCB11	p.A1232D	substitution	vus	-	D	D	D	YES	2	YES	2	NO	0	NO	0	NO	25847299 | 32087350
ABCB11	p.A1260P	substitution	vus	2-169780320-C-G 4/246828=1.62056e-05 afr:0/15486=0 amr:0/34508=0 asj:0/10052=0 eas:0/17976=0 fin:0/21542=0 nfe:0/110634=0 oth:0/6032=0 sas:4/30598=0.000130727	D	D	D	NO	0	NO	0	NO	0	NO	0	NO	37208429
ABCB11	p.A1283A	synonymous	vus	2-169780249-C-T 41/278808=0.0001470546038851109 afr:1/24172=4.137018037398643e-05 amr:5/35376=0.0001413387607417458 asj:0/10348=0 eas:19/19534=0.0009726630490426948 fin:0/25024=0 nfe:13/126622=0.0001026677828497417 oth:0/7130=0 sas:3/30602=9.80328e-05	-	-	-	NO	0	NO	0	NO	0	NO	0	NO	16763017
ABCB11	p.A1283V	substitution	vus	2-169780250-G-A 19/278804=6.814823316738641e-05 afr:5/24164=0.0002069193842079126 amr:4/35376=0.0001130710085933967 asj:0/10348=0 eas:0/19536=0 fin:0/25022=0 nfe:6/126624=4.738438210765732e-05 oth:1/7132=0.0001402131239484016 sas:3/30602=9.80328e-05	D	D	P, B	NO	0	NO	0	NO	0	NO	0	NO	22795478 | 28733223 | 32127467
ABCB11	p.A167A	synonymous	vus	-	-	-	-	NO	0	NO	0	NO	0	NO	0	NO	21965623 | 17264802
ABCB11	p.A167E	substitution	likely_pathogenic	-	D	D	P	YES	1	YES	1	NO	0	NO	0	NO	32087350 | 32808743
ABCB11	p.A167T	substitution	likely_pathogenic	2-169851971-C-T 3/247276=1.21322e-05 afr:0/15390=0 amr:1/34116=2.93118e-05 asj:0/10010=0 eas:0/17872=0 fin:0/21504=0 nfe:1/112002=8.92841e-06 oth:0/5974=0 sas:1/30408=3.28861e-05	D	D	P	YES	9	YES	9	NO	0	NO	0	NO	19845854 | 27050426 | 25847299 | 24627769 | 20232290 | 28119944 | 32087350 | 22795478 | 27239116 | 20214736 | 32808743 | 37305718
ABCB11	p.A167V	substitution	vus	-	D	D	P	NO	0	NO	0	NO	0	NO	0	YES	19101985 | 22795478 | 22454051
ABCB11	p.A212T	substitution	vus	-	D	D	D	YES	4	YES	3	NO	0	NO	0	NO	32309332 | 31450232 | 29412511 | 27050426 | 26382629
ABCB11	p.A257G	substitution	vus	-	T	D	B	YES	1	YES	1	NO	0	NO	0	NO	20232290 | 22795478
ABCB11	p.A257V	substitution	likely_pathogenic	-	D	D	P	YES	2	YES	2	NO	0	NO	0	YES	25716872 | 32087350 | 34794484 | 36142670 | 23685087 | 28245962 | 33466755
ABCB11	p.A277E	substitution	vus	-	D	D	D	YES	1	NO	0	YES	1	NO	0	NO	21766090
ABCB11	p.A311T	substitution	vus	2-169842772-C-T 9/248588=3.62045e-05 afr:0/15466=0 amr:0/34404=0 asj:0/10044=0 eas:1/17958=5.56855e-05 fin:0/21528=0 nfe:2/112584=1.77645e-05 oth:0/6032=0 sas:6/30572=0.000196258	D	D	D	NO	0	NO	0	NO	0	NO	0	NO	37208429
ABCB11	p.A376D	substitution	vus	-	D	D	D	YES	2	YES	2	NO	0	NO	0	NO	32309332 | 32087350 | 32808743
ABCB11	p.A382fs	frameshift	pathogenic	-	-	-	-	YES	1	YES	1	NO	0	NO	0	NO	18692205
ABCB11	p.A382G	substitution	vus	2-169836428-G-C 2/248942=8.034e-06 afr:0/15480=0 amr:0/34468=0 asj:0/10054=0 eas:0/17912=0 fin:0/21542=0 nfe:0/112846=0 oth:0/6044=0 sas:2/30596=6.5368e-05	D	D	P, B	NO	0	NO	0	NO	0	NO	0	NO	22795478 | 28733223
ABCB11	p.A384P	substitution	vus	-	D	D	D, P	YES	2	YES	2	NO	0	NO	0	NO	36995996
ABCB11	p.A389P	substitution	vus	-	D	D	D	YES	1	YES	1	NO	0	NO	0	NO	25016225 | 35884482
ABCB11	p.A390P	substitution	vus	-	D	D	D	YES	1	YES	1	NO	0	NO	0	NO	18395098 | 22795478 | 31341876 | 19101985
ABCB11	p.A459V	substitution	vus	2-169830283-G-A 9/248752=3.61806e-05 afr:6/15464=0.000387998 amr:3/34474=8.70221e-05 asj:0/10054=0 eas:0/17952=0 fin:0/21542=0 nfe:0/112634=0 oth:0/6038=0 sas:0/30594=0	D	D	B	NO	0	NO	0	NO	0	NO	0	NO	22795478
ABCB11	p.A523G	substitution	vus	2-169828427-G-C 3/248602=1.20675e-05 afr:0/15476=0 amr:0/34420=0 asj:0/10054=0 eas:0/17948=0 fin:0/21538=0 nfe:3/112538=2.66577e-05 oth:0/6028=0 sas:0/30600=0	D	D	P	YES	1	YES	1	NO	0	NO	0	NO	27493120 | 29238877 | 36982896 | 33070363
ABCB11	p.A535A	synonymous	likely_benign	2-169828390-G-A 256/279906=0.0009145927561395611 afr:3/24178=0.0001240797419141368 amr:3/35274=8.504847763225038e-05 asj:0/10336=0 eas:241/19476=0.01237420414869583 fin:0/24982=0 nfe:0/127952=0 oth:5/7110=0.0007032348804500703 sas:4/30598=0.000130727	-	-	-	YES	2	YES	1	NO	0	NO	0	NO	19845854 | 23279303 | 22795478 | 20214736 | 19571440 | 16763017 | 19101985 | 16290310
ABCB11	p.A535D	substitution	vus	-	D	D	D	YES	1	YES	1	NO	0	NO	0	NO	28039895
ABCB11	p.A570S	substitution	vus	-	D	D	D	NO	0	NO	0	NO	0	NO	0	NO	32808743
ABCB11	p.A570T	substitution	likely_pathogenic	2-169826656-C-T 1/248406=4.02567e-06 afr:0/15466=0 amr:0/34386=0 asj:0/10048=0 eas:0/17898=0 fin:0/21512=0 nfe:1/112478=8.89063e-06 oth:0/6026=0 sas:0/30592=0	D	D	D	YES	11	YES	8	YES	2	NO	0	YES	15300568 | 21490445 | 18395098 | 23722250 | 26678486 | 17855769 | 19101985 | 17947449 | 25713208 | 34016879 | 32087350 | 37697751 | 35844336 | 37566928 | 22795478 | 21103971 | 26573700 | 15975683 | 25027376 | 23685087 | 28245962 | 18376240 | 33466755 | 32203132 | 28733223 | 27114171 | 23758865 | 21567408 | 20799350 | 26666282 | 37324459
ABCB11	p.A570V	substitution	likely_pathogenic	-	D	D	D	YES	5	YES	4	NO	0	NO	0	NO	26678486 | 26858187 | 34016879 | 36995996 | 38341604 | 28733223 | 29507376
ABCB11	p.A588P	substitution	likely_pathogenic	-	D	D	D	YES	3	YES	2	NO	0	YES	1	NO	27050426 | 31450232 | 36046230
ABCB11	p.A588V	substitution	likely_pathogenic	2-169826601-G-A 2/248624=8.04428e-06 afr:0/15466=0 amr:0/34446=0 asj:0/10046=0 eas:0/17952=0 fin:0/21540=0 nfe:2/112536=1.77721e-05 oth:0/6036=0 sas:0/30602=0	D	D	D	YES	7	YES	7	NO	0	NO	0	YES	24644547 | 18395098 | 33215027 | 19101985 | 34016879 | 32087350 | 37949847 | 22795478 | 19177487 | 32808743
ABCB11	p.A623A	synonymous	vus	-	-	-	-	NO	0	NO	0	NO	0	NO	0	NO	16763017
ABCB11	p.A623E	substitution	vus	-	D	D	D	YES	1	YES	1	NO	0	NO	0	NO	32087350
ABCB11	p.A679V	substitution	vus	2-169824976-G-A 112/278034=0.0004028284310551947 afr:1/24074=4.153858934950569e-05 amr:10/35072=0.0002851277372262773 asj:9/10282=0.0008753160863645205 eas:0/19270=0 fin:0/24882=0 nfe:14/127108=0.0001101425559366838 oth:7/7048=0.0009931895573212259 sas:71/30298=0.00234339	T	N	B	NO	0	NO	0	NO	0	NO	0	NO	37208429
ABCB11	p.A693P	substitution	vus	2-169820817-C-G 3/172008=1.7441e-05 afr:0/9796=0 amr:0/25902=0 asj:0/8844=0 eas:3/12118=0.000247566 fin:0/17356=0 nfe:0/69838=0 oth:0/4710=0 sas:0/23444=0	T	D	P, B	NO	0	NO	0	NO	0	NO	0	NO	32808743
ABCB11	p.A75D	substitution	vus	-	D	D	D, P	YES	1	YES	1	NO	0	NO	0	NO	33915153
ABCB11	p.A762S	substitution	vus	-	T	D	P	NO	0	NO	0	NO	0	NO	0	NO	30550363
ABCB11	p.A763P	substitution	vus	-	D, T	D	D	YES	1	NO	0	NO	0	YES	1	NO	29992621
ABCB11	p.A804A	synonymous	benign	2-169801403-T-C 1873/230492=0.008126095482706559 afr:1698/20478=0.08291825373571637 amr:134/30000=0.004466666666666667 asj:0/9438=0 eas:0/15730=0 fin:0/22576=0 nfe:13/100320=0.000129585326953748 oth:22/6242=0.003524511374559436 sas:6/25708=0.00023339	-	-	-	NO	0	NO	0	NO	0	NO	0	NO	22795478 | 19101985 | 28733223 | 20010382 | 16763017
ABCB11	p.A856V	substitution	vus	-	T	D	B	NO	0	NO	0	NO	0	NO	0	YES	30431138
ABCB11	p.A865D	substitution	vus	-	D	D	D	NO	0	NO	0	NO	0	NO	0	NO	22795478
ABCB11	p.A865G	substitution	vus	-	D	D	D	NO	0	NO	0	NO	0	NO	0	NO	22795478
ABCB11	p.A865V	substitution	likely_benign	2-169801131-G-A 302/275012=0.001098133899611653 afr:0/24074=0 amr:0/34356=0 asj:0/9986=0 eas:270/19400=0.01391752577319588 fin:0/24812=0 nfe:2/126218=1.584560046902977e-05 oth:2/6978=0.0002866150759529951 sas:28/29188=0.000959298	T	D	P	YES	3	YES	3	NO	0	NO	0	NO	32309332 | 32087350 | 22795478 | 28733223 | 19571440 | 16763017 | 18692205 | 23279303 | 24969679 | 25323205 | 30109123 | 30431138 | 31091858 | 32808743 | 35126842 | 37305718
ABCB11	p.A893V	substitution	vus	-	D	D	D, P	YES	1	NO	0	NO	0	NO	0	NO	34828443
ABCB11	p.A926P	substitution	vus	-	D	D	D	YES	1	NO	0	YES	1	NO	0	NO	15300568 | 22795478 | 15975683 | 25027376 | 17051391 | 18376240 | 31341876 | 19101985 | 22454051
ABCB11	p.A926S	substitution	vus	-	T	D	D	NO	0	NO	0	NO	0	NO	0	NO	37208429
ABCB11	p.A978fs	frameshift	pathogenic	-	-	-	-	YES	2	YES	2	NO	0	NO	0	NO	32087350
ABCB11	p.A995A	synonymous	vus	2-169791765-C-T 92/280608=0.000327859505074695 afr:78/24194=0.00322393981979003 amr:6/35376=0.000169606512890095 asj:0/10354=0 eas:4/19534=0.0002047711682195147 fin:0/25022=0 nfe:2/128390=1.557753719137004e-05 oth:2/7136=0.0002802690582959641 sas:0/30602=0	-	-	-	NO	0	NO	0	NO	0	NO	0	NO	16763017
ABCB11	p.A995V	substitution	vus	2-169791766-G-A 1/249206=4.01274e-06 afr:0/15486=0 amr:1/34528=2.8962e-05 asj:0/10066=0 eas:0/17976=0 fin:0/21546=0 nfe:0/112952=0 oth:0/6050=0 sas:0/30602=0	T	D	D, P	YES	1	NO	0	NO	0	NO	0	NO	31538484
ABCB11	p.C107R	substitution	vus	2-169869852-A-G 1/249024=4.01568e-06 afr:0/15482=0 amr:0/34492=0 asj:0/10054=0 eas:0/17974=0 fin:0/21544=0 nfe:1/112830=8.86289e-06 oth:0/6048=0 sas:0/30600=0	T	D	D	YES	7	YES	7	NO	0	NO	0	NO	19845854 | 27050426 | 21490445 | 34016879 | 32087350 | 22795478 | 20214736 | 32808743
ABCB11	p.C1083R	substitution	likely_pathogenic	-	D	D	D	YES	1	YES	1	NO	0	NO	0	NO	32087350
ABCB11	p.C1083Y	substitution	likely_pathogenic	-	D	D	D	YES	3	YES	3	NO	0	NO	0	NO	21219577 | 38341604 | 22795478 | 29507376
ABCB11	p.C1117R	substitution	vus	-	D	D	D	NO	0	NO	0	NO	0	NO	0	NO	32808743
ABCB11	p.C129Y	substitution	likely_pathogenic	-	T	D	D	YES	10	YES	10	NO	0	NO	0	YES	26858187 | 29104077 | 29507376 | 31745229 | 38341604 | 33466755
ABCB11	p.C161X	nonsense	pathogenic	2-169851987-G-T 1/244924=4.0829e-06 afr:0/15310=0 amr:0/33604=0 asj:0/9966=0 eas:0/17710=0 fin:0/21472=0 nfe:0/111254=0 oth:0/5924=0 sas:1/29684=3.36882e-05	-	A	-	YES	1	YES	1	NO	0	NO	0	NO	24627769
ABCB11	p.C336S	substitution	likely_benign	-	T	D	B	YES	2	YES	2	NO	0	NO	0	YES	10579978 | 12370274 | 22795478 | 21103971 | 26573700 | 17051391 | 18376240 | 14551707 | 19101985 | 21219577 | 17538962 | 16039748 | 20103563 | 16180115 | 14699511 | 12663868 | 15975683
ABCB11	p.C405R	substitution	vus	-	T	D	D	YES	1	YES	1	NO	0	NO	0	NO	32203204
ABCB11	p.C475X	nonsense	pathogenic	-	-	A	-	YES	1	YES	1	NO	0	NO	0	NO	26516723 | 38341604 | 28838453
ABCB11	p.C68Y	substitution	vus	-	T	D	D	YES	2	YES	1	NO	0	NO	0	NO	20683201 | 34016879 | 22795478
ABCB11	p.D1072fs	frameshift	pathogenic	-	-	-	-	YES	2	YES	2	NO	0	NO	0	NO	10579978 | 32087350 | 15975683 | 14551707
ABCB11	p.D1131V	substitution	vus	-	D	D	D	YES	3	YES	3	NO	0	NO	0	NO	27050426 | 24969679 | 32087350 | 32808743
ABCB11	p.D1131Y	substitution	vus	-	D	D	D	YES	1	YES	1	NO	0	NO	0	NO	30366773
ABCB11	p.D1140G	substitution	vus	-	D	D	D	YES	1	YES	1	NO	0	NO	0	NO	32087350
ABCB11	p.D1143E	substitution	vus	2-169783855-G-C 2/248840=8.03729e-06 afr:0/15474=0 amr:0/34438=0 asj:0/10058=0 eas:2/17962=0.000111346 fin:0/21510=0 nfe:0/112782=0 oth:0/6040=0 sas:0/30576=0	T	D	B	YES	1	YES	1	NO	0	NO	0	NO	30366773 | 30109123
ABCB11	p.D1172D	synonymous	vus	-	-	-	-	NO	0	NO	0	NO	0	NO	0	NO	19642168
ABCB11	p.D1243G	substitution	vus	2-169781204-T-C 1/249268=4.01175e-06 afr:0/15486=0 amr:0/34526=0 asj:0/10064=0 eas:0/17976=0 fin:0/21548=0 nfe:0/113016=0 oth:0/6052=0 sas:1/30600=3.26797e-05	D	D	D	YES	1	NO	0	NO	0	NO	0	NO	20683201 | 22795478
ABCB11	p.D1250A	substitution	likely_pathogenic	-	D	D	D	NO	0	NO	0	NO	0	NO	0	YES	28784620
ABCB11	p.D1284N	substitution	vus	2-169780248-C-T 3/247488=1.21218e-05 afr:0/15488=0 amr:1/34528=2.8962e-05 asj:0/10058=0 eas:0/17974=0 fin:0/21548=0 nfe:0/111242=0 oth:0/6048=0 sas:2/30602=6.53552e-05	D	D	B	YES	1	NO	0	NO	0	YES	1	NO	37208429
ABCB11	p.D191A	substitution	vus	-	D	D	D	NO	0	NO	0	NO	0	NO	0	NO	37208429
ABCB11	p.D205N	substitution	vus	-	D	D	D	NO	0	NO	0	NO	0	NO	0	NO	32808743
ABCB11	p.D29del	deletion	vus	2-169873298-TATC-T 36/227436=0.000158286 afr:0/13692=0 amr:4/32080=0.000124688 asj:0/9446=0 eas:0/16914=0 fin:0/20676=0 nfe:9/102270=8.80023e-05 oth:0/5626=0 sas:23/26732=0.000860392	-	-	-	YES	1	YES	1	NO	0	NO	0	NO	34961929
ABCB11	p.D36D	synonymous	benign	2-169870855-A-G 8558/280246=0.0305374563776111 afr:77/24174=0.003185240340862083 amr:2072/35296=0.05870353581142339 asj:97/10342=0.009379230322954941 eas:5746/19528=0.2942441622285948 fin:10/24960=0.0004006410256410256 nfe:102/128224=0.0007954829049163963 oth:148/7128=0.0207631874298541 sas:306/30594=0.010002	-	-	-	NO	0	NO	0	NO	0	NO	0	NO	22795478 | 20010382 | 19571440 | 16763017 | 28733223 | 11829140 | 24969679 | 25323205
ABCB11	p.D404G	substitution	likely_pathogenic	-	D	D	D	YES	1	NO	0	YES	1	NO	0	YES	26223708 | 37762919 | 28245962 | 33466755 | 30954630
ABCB11	p.D440E	substitution	vus	-	D	N	B	NO	0	NO	0	NO	0	NO	0	NO	22795478 | 28733223
ABCB11	p.D473V	substitution	vus	-	D	D	D	YES	1	YES	1	NO	0	NO	0	NO	37361697 | 28733223
ABCB11	p.D482G	substitution	likely_pathogenic	2-169828550-T-C 6/278696=2.152883428538623e-05 afr:0/24132=0 amr:0/35130=0 asj:0/10312=0 eas:0/19316=0 fin:0/24970=0 nfe:6/127210=4.716610329376622e-05 oth:0/7084=0 sas:0/30542=0	D	D	D	YES	126	YES	124	NO	0	YES	1	YES	23022423 | 24385022 | 24644547 | 25847299 | 26019043 | 26516723 | 26678486 | 28733223 | 28776642 | 29761168 | 31296176 | 31556557 | 32087350 | 14672610 | 15791618 | 32793533 | 9806540 | 16871584 | 17538928 | 17855769 | 17947449 | 18395098 | 18798335 | 18987030 | 19101985 | 20398791 | 34016879 | 37361697 | 35626323 | 36995996 | 34828443 | 36142670 | 38108658 | 22795478 | 21103971 | 26573700 | 2042…
ABCB11	p.D496V	substitution	vus	-	D	D	B	YES	2	YES	2	NO	0	NO	0	NO	32793533 | 37361697 | 28733223
ABCB11	p.D543A	substitution	vus	-	T	D	B	NO	0	NO	0	NO	0	NO	0	NO	31412010
ABCB11	p.D549V	substitution	vus	-	D	D	P	YES	1	YES	1	NO	0	NO	0	NO	20232290 | 22795478
ABCB11	p.D58D	synonymous	vus	2-169869997-G-A 67/280022=0.0002392669147424131 afr:57/24174=0.002357905187391412 amr:6/35244=0.0001702417432754511 asj:0/10334=0 eas:3/19520=0.0001536885245901639 fin:0/24972=0 nfe:1/128086=7.80725450088222e-06 oth:0/7110=0 sas:0/30582=0	-	-	-	NO	0	NO	0	NO	0	NO	0	NO	22795478 | 20010382
ABCB11	p.D590A	substitution	likely_pathogenic	-	D	D	D	NO	0	NO	0	NO	0	NO	0	YES	28784620
ABCB11	p.D590E	substitution	likely_pathogenic	-	D	D	D	YES	1	YES	1	NO	0	NO	0	NO	36995996
ABCB11	p.D676Y	substitution	vus	-	D	N	B	YES	1	YES	1	NO	0	NO	0	NO	17264802 | 22795478 | 21103971 | 26573700 | 20103563 | 25713208 | 27059119 | 23974980 | 20607838 | 18987030 | 36982896 | 33070363 | 35914951
ABCB11	p.D724N	substitution	vus	-	T	D	B	YES	1	YES	1	NO	0	NO	0	NO	24627769
ABCB11	p.D848fs	frameshift	pathogenic	-	-	-	-	YES	1	YES	1	NO	0	NO	0	NO	34016879
ABCB11	p.D848N	substitution	vus	-	D	D	D	YES	3	YES	3	NO	0	NO	0	NO	27050426 | 31450232 | 32087350
ABCB11	p.D88V	substitution	vus	-	D	D	D	YES	1	NO	0	NO	0	NO	0	NO	34016879
ABCB11	p.D94N	substitution	vus	2-169869891-C-T 25/248838=0.000100467 afr:0/15476=0 amr:1/34470=2.90107e-05 asj:0/10052=0 eas:0/17974=0 fin:0/21548=0 nfe:1/112678=8.87485e-06 oth:0/6038=0 sas:23/30602=0.000751585	T	D	D, P	YES	1	YES	1	NO	0	NO	0	NO	32087350 | 37208429
ABCB11	p.E1162X	nonsense	pathogenic	-	-	A	-	YES	2	YES	2	NO	0	NO	0	NO	24627769 | 32765934
ABCB11	p.E1186K	substitution	likely_benign	2-169783728-C-T 806/280600=0.002872416250890948 afr:759/24198=0.03136622861393504 amr:35/35374=0.0009894272629614972 asj:0/10356=0 eas:0/19534=0 fin:0/25024=0 nfe:3/128374=2.336921806596351e-05 oth:6/7140=0.0008403361344537816 sas:3/30600=9.80392e-05	D, T	D	P	NO	0	NO	0	NO	0	NO	0	YES	19101985 | 20010382 | 22795478 | 26573700 | 25027376 | 21082744 | 20799350 | 17141228 | 22454051
ABCB11	p.E1223D	substitution	likely_pathogenic	2-169781263-C-G 7/280616=2.494512073438436e-05 afr:0/24194=0 amr:0/35374=0 asj:0/10356=0 eas:0/19532=0 fin:0/25020=0 nfe:7/128400=5.451713395638629e-05 oth:0/7140=0 sas:0/30600=0	D	D	P, B	YES	6	YES	3	YES	1	YES	1	NO	20683201 | 31538484 | 29992621 | 34016879 | 32087350 | 19101985
ABCB11	p.E1223K	substitution	vus	-	D	D	B	YES	1	YES	1	NO	0	NO	0	NO	32087350
ABCB11	p.E1223Q	substitution	vus	-	T	D	B	NO	0	NO	0	NO	0	NO	0	NO	28784620
ABCB11	p.E1244Q	substitution	likely_benign	-	D	D	D	NO	0	NO	0	NO	0	NO	0	YES	28784620 | 37949847
ABCB11	p.E1302X	nonsense	pathogenic	-	-	D	-	YES	13	YES	13	NO	0	NO	0	NO	26858187 | 31015375 | 18395098 | 34961929 | 32087350 | 34828443 | 37762919 | 22795478 | 33466755 | 36982896
ABCB11	p.E135K	substitution	vus	2-169853219-C-T 6/195412=3.07044e-05 afr:0/11236=0 amr:1/27188=3.67809e-05 asj:0/9018=0 eas:0/13932=0 fin:0/19006=0 nfe:5/86216=5.79939e-05 oth:0/4834=0 sas:0/23982=0	T	D	D, P	YES	8	YES	5	NO	0	YES	1	YES	25847299 | 19101985 | 23022423 | 26678486 | 27493120 | 29238877 | 32087350 | 35626323 | 22795478 | 25027376 | 28733223 | 26823041 | 21567408 | 33070363
ABCB11	p.E135L	substitution	vus	-	-	-	-	YES	1	YES	1	NO	0	NO	0	NO	25847299
ABCB11	p.E137K	substitution	vus	-	T	D	P, B	YES	6	YES	4	NO	0	YES	1	NO	32309332 | 29412511 | 27050426 | 26382629 | 31538484 | 32087350 | 22795478 | 19101985 | 32808743
ABCB11	p.E137X	nonsense	pathogenic	-	-	A	-	YES	1	YES	1	NO	0	NO	0	NO	34016879
ABCB11	p.E186G	substitution	vus	-	D	D	B	YES	1	NO	0	YES	1	NO	0	YES	15300568 | 19101985 | 22795478 | 15975683 | 25027376 | 17051391 | 18376240 | 20849526 | 19260995 | 16890614 | 28730136 | 16394881 | 22454051 | 28733223
ABCB11	p.E197fs	frameshift	pathogenic	-	-	-	-	YES	1	YES	1	NO	0	NO	0	NO	32087350
ABCB11	p.E197V	substitution	vus	-	D	D	D	NO	0	NO	0	NO	0	NO	0	NO	23897680 | 38310624
ABCB11	p.E283D	substitution	vus	-	D	D	D	YES	4	YES	3	NO	0	NO	0	NO	26382629 | 32309332 | 27050426 | 29412511 | 31450232 | 32808743
ABCB11	p.E297G	substitution	pathogenic	2-169847329-T-C 65/280262=0.0002319258408203752 afr:4/24186=0.0001653849334325643 amr:1/35332=2.83029548284841e-05 asj:0/10346=0 eas:0/19526=0 fin:1/25000=4.0e-05 nfe:56/128148=0.0004369947248493929 oth:3/7126=0.0004209935447656469 sas:0/30598=0	D	A	D	YES	165	YES	152	YES	2	YES	7	YES	24644547 | 31556557 | 25847299 | 25383786 | 24905729 | 10579978 | 12370274 | 15300568 | 15791618 | 16039748 | 16871584 | 17452236 | 17538928 | 17855769 | 17947449 | 18395098 | 18639688 | 18937870 | 18987030 | 20232290 | 20398791 | 21490445 | 22464344 | 24385022 | 24702956 | 24991443 | 27916445 | 28776642 | 28924228 | 29761168 | 31319225 | 32087350 | 34016879 | 37361697 | 36995996 | 35626323 | 351…
ABCB11	p.E297K	substitution	vus	-	D	D	D	NO	0	NO	0	NO	0	NO	0	YES	19101985 | 22795478 | 25027376 | 28245962
ABCB11	p.E381del	deletion	vus	-	-	-	-	YES	1	YES	1	NO	0	NO	0	NO	32087350
ABCB11	p.E395E	synonymous	benign	2-169836388-C-T 1517/279614=0.005425336356548671 afr:1404/24108=0.05823792931806869 amr:88/35098=0.002507265371246225 asj:0/10332=0 eas:0/19406=0 fin:0/24934=0 nfe:14/128106=0.0001092844987744524 oth:9/7112=0.001265466816647919 sas:2/30518=6.55351e-05	-	-	-	NO	0	NO	0	NO	0	NO	0	NO	22795478 | 16763017
ABCB11	p.E449K	substitution	vus	2-169830314-C-T 3/248696=1.20629e-05 afr:0/15468=0 amr:0/34456=0 asj:0/10050=0 eas:2/17954=0.000111396 fin:0/21542=0 nfe:0/112594=0 oth:0/6036=0 sas:1/30596=3.2684e-05	T	D	P	YES	1	NO	0	NO	0	NO	0	NO	32646411
ABCB11	p.E502E	synonymous	vus	-	-	-	-	NO	0	NO	0	NO	0	NO	0	NO	19571440
ABCB11	p.E502S	substitution	vus	-	-	-	-	NO	0	NO	0	NO	0	NO	0	NO	28784620
ABCB11	p.E504K	substitution	vus	-	D	D	D	YES	1	YES	1	NO	0	NO	0	NO	32087350 | 32808743
ABCB11	p.E592Q	substitution	vus	2-169826590-C-G 27/279994=9.643063779938142e-05 afr:1/24166=4.138045187453447e-05 amr:2/35328=5.661231884057971e-05 asj:0/10334=0 eas:0/19484=0 fin:0/25022=0 nfe:23/127936=0.0001797773886943472 oth:1/7126=0.000140331181588549 sas:0/30598=0	T	D	D	NO	0	NO	0	NO	0	NO	0	NO	22795478 | 20010382 | 21082744 | 20799350
ABCB11	p.E636G	substitution	vus	2-169825964-T-C 1/247772=4.03597e-06 afr:0/15440=0 amr:0/34304=0 asj:0/10024=0 eas:1/17806=5.61608e-05 fin:0/21488=0 nfe:0/112182=0 oth:0/5994=0 sas:0/30534=0	D	D	D	YES	5	YES	4	YES	1	NO	0	NO	12717091 | 31091858 | 33915153 | 37168916 | 37762919 | 22795478 | 15975683 | 17051391 | 19750581 | 29507376 | 27239116 | 24339557
ABCB11	p.E709K	substitution	likely_benign	2-169820769-C-T 42/221614=0.0001895187127167056 afr:0/20178=0 amr:19/28926=0.0006568485099910116 asj:0/9360=0 eas:0/15302=0 fin:0/21940=0 nfe:11/95244=0.0001154928394439545 oth:1/6092=0.0001641497045305318 sas:11/24572=0.000447664	T	D	B	YES	3	YES	1	NO	0	YES	1	YES	19101985 | 32917322 | 32087350 | 34278601 | 22795478 | 32808743
ABCB11	p.E790G	substitution	vus	-	T	D	P, B	NO	0	NO	0	NO	0	NO	0	NO	32808743
ABCB11	p.E825G	substitution	vus	-	D	D	D	YES	2	YES	2	NO	0	NO	0	NO	27050426 | 31450232 | 32808743
ABCB11	p.E825K	substitution	vus	-	D	D	D	NO	0	NO	0	NO	0	NO	0	NO	35328603
ABCB11	p.E956K	substitution	vus	-	D	D	P	YES	1	YES	1	NO	0	NO	0	NO	32087350
ABCB11	p.E96X	nonsense	likely_pathogenic	-	-	A	-	NO	0	NO	0	NO	0	NO	0	NO	22795478 | 28733223
ABCB11	p.E99Q	substitution	vus	-	T	D	D	NO	0	NO	0	NO	0	NO	0	NO	22795478
ABCB11	p.F1080S	substitution	vus	-	D	D	D	YES	1	YES	1	NO	0	NO	0	NO	34016879
ABCB11	p.F1085C	substitution	vus	-	D	D	D	YES	1	NO	0	NO	0	NO	0	NO	37697751
ABCB11	p.F1111S	substitution	vus	-	D	D	D, P	YES	1	YES	1	NO	0	NO	0	NO	24702956
ABCB11	p.F383del	deletion	likely_pathogenic	2-169836406-TGCTGCACGTCCAGTTGCAAAG-T 1/31346=3.1902e-05 afr:0/8696=0 amr:0/846=0 asj:0/290=0 eas:0/1556=0 fin:0/3466=0 nfe:1/15410=6.48929e-05 oth:0/1082=0	-	-	-	YES	8	YES	8	NO	0	NO	0	NO	24231640 | 18395098 | 34016879 | 32087350 | 25342496 | 28733223 | 18692205
ABCB11	p.F383fs	frameshift	pathogenic	-	-	-	-	YES	3	YES	3	NO	0	NO	0	NO	18853996 | 18692205 | 15975683 | 19750581 | 24339557
ABCB11	p.F427F	synonymous	vus	2-169833114-G-A 73/278242=0.0002623615413920256 afr:63/24088=0.002615410162736632 amr:5/34446=0.000145154734947454 asj:0/10320=0 eas:0/19386=0 fin:0/24982=0 nfe:5/127680=3.916040100250626e-05 oth:0/7032=0 sas:0/30308=0	-	-	-	NO	0	NO	0	NO	0	NO	0	NO	22795478 | 20010382
ABCB11	p.F48fs	frameshift	likely_pathogenic	-	-	-	-	NO	0	NO	0	NO	0	NO	0	NO	37305718
ABCB11	p.F540L	substitution	vus	-	D	D	D	YES	1	YES	1	NO	0	NO	0	NO	18049162 | 22795478
ABCB11	p.F548Y	substitution	vus	-	T	D	P, D	YES	3	YES	3	NO	0	NO	0	NO	18395098 | 24644547 | 32087350 | 22795478 | 19101985
ABCB11	p.F774fs	frameshift	pathogenic	-	-	-	-	YES	2	YES	2	NO	0	NO	0	NO	34016879
ABCB11	p.F774S	substitution	vus	-	D	N	B	NO	0	NO	0	NO	0	NO	0	NO	32808743
ABCB11	p.F776A	substitution	vus	-	-	-	-	NO	0	NO	0	NO	0	NO	0	YES	37949847
ABCB11	p.F83A	substitution	vus	-	-	-	-	NO	0	NO	0	NO	0	NO	0	YES	37949847
ABCB11	p.F90F	synonymous	benign	2-169869901-A-G 12886/280286=0.0459744689353018 afr:1653/24182=0.06835662889752708 amr:906/35320=0.02565118912797282 asj:770/10340=0.07446808510638298 eas:1160/19530=0.05939580133128521 fin:2547/25024=0.1017822890025575 nfe:4631/128158=0.03613508325660513 oth:342/7130=0.04796633941093969 sas:877/30602=0.0286583	-	-	-	NO	0	NO	0	NO	0	NO	0	NO	22795478 | 14999697 | 11829140 | 20010382 | 16763017 | 23279303 | 24969679 | 25085279 | 25323205 | 19571440 | 19101985 | 28733223 | 31021034
ABCB11	p.F959C	substitution	vus	-	D	D	D	NO	0	NO	0	NO	0	NO	0	NO	22795478
ABCB11	p.F959fs	frameshift	pathogenic	-	-	-	-	YES	1	NO	0	NO	0	NO	0	NO	35626323
ABCB11	p.F959V	substitution	vus	-	D, T	D	D	NO	0	NO	0	NO	0	NO	0	NO	22795478
ABCB11	p.F971del	deletion	vus	-	-	-	-	NO	0	NO	0	NO	0	NO	0	NO	28733223
ABCB11	p.F971L	substitution	vus	-	T	N	B	NO	0	NO	0	NO	0	NO	0	NO	22795478
ABCB11	p.F971Y	substitution	vus	-	T	N	B	NO	0	NO	0	NO	0	NO	0	NO	22795478
ABCB11	p.G1003E	substitution	vus	-	D	D	D	YES	2	YES	2	NO	0	NO	0	NO	25085279 | 32087350
ABCB11	p.G1003R	substitution	vus	-	D	D	D	YES	1	YES	1	NO	0	NO	0	NO	27239116
ABCB11	p.G1004D	substitution	vus	-	D	D	D	YES	5	YES	4	YES	1	NO	0	NO	11815775 | 18692205 | 33215027 | 33915153 | 22795478 | 17051391 | 27239116 | 19101985 | 17141228 | 20849526 | 19750581 | 33750401 | 15975683 | 24339557
ABCB11	p.G1004G	synonymous	vus	-	-	-	-	NO	0	NO	0	NO	0	NO	0	NO	22795478
ABCB11	p.G1004V	substitution	vus	-	D	D	D	YES	1	YES	1	NO	0	NO	0	NO	37168916
ABCB11	p.G1032R	substitution	vus	-	D	D	D	YES	1	YES	1	NO	0	NO	0	NO	28839429 | 22795478 | 28733223
ABCB11	p.G1116E	substitution	vus	-	D	D	D	YES	1	YES	1	NO	0	NO	0	NO	21490445 | 22795478 | 22472955
ABCB11	p.G1116F	substitution	vus	-	-	-	-	YES	2	YES	2	NO	0	NO	0	NO	25847299 | 20232290 | 22795478 | 23606422
ABCB11	p.G1116R	substitution	vus	-	D	D	D	NO	0	NO	0	NO	0	NO	0	YES	19101985 | 37949847 | 22795478 | 25027376 | 31341876 | 22454051
ABCB11	p.G1118S	substitution	vus	-	D	D	D	YES	2	YES	2	NO	0	NO	0	NO	31319225 | 36995996
ABCB11	p.G1213R	substitution	vus	2-169781295-C-T 1/244576=4.08871e-06 afr:0/15416=0 amr:0/33300=0 asj:0/9774=0 eas:0/17782=0 fin:0/21490=0 nfe:1/111596=8.96089e-06 oth:0/5932=0 sas:0/29286=0	D	D	D	YES	3	YES	3	NO	0	NO	0	NO	34016879 | 32087350
ABCB11	p.G1213V	substitution	vus	-	D	D	D	YES	1	YES	1	NO	0	NO	0	NO	32289814 | 32808743
ABCB11	p.G1222W	substitution	vus	-	D	D	D	YES	1	NO	0	NO	0	NO	0	NO	31450232 | 32808743
ABCB11	p.G1267fs	frameshift	pathogenic	-	-	-	-	YES	1	YES	1	NO	0	NO	0	NO	25847299
ABCB11	p.G1292V	substitution	vus	-	D	D	D	YES	2	YES	2	NO	0	NO	0	NO	19845854 | 27050426 | 32087350 | 22795478 | 20214736 | 32808743
ABCB11	p.G1298R	substitution	likely_pathogenic	-	D	D	D	YES	3	YES	3	NO	0	NO	0	NO	18395098 | 29284646 | 34016879 | 22795478 | 33466755
ABCB11	p.G1298V	substitution	likely_pathogenic	-	D	D	D	YES	1	YES	1	NO	0	NO	0	NO	32087350
ABCB11	p.G130G	synonymous	vus	-	-	-	-	YES	1	NO	0	YES	1	NO	0	NO	21766090
ABCB11	p.G188W	substitution	vus	-	D	D	D	YES	2	YES	2	NO	0	NO	0	NO	19845854 | 27050426 | 32087350 | 22795478 | 20214736 | 32808743
ABCB11	p.G19R	substitution	vus	-	T, D	N	P, B	YES	1	YES	1	NO	0	NO	0	NO	20414253
ABCB11	p.G238V	substitution	likely_pathogenic	-	D	D	D	YES	3	YES	3	NO	0	NO	0	YES	20232290 | 10579978 | 18798335 | 12370274 | 32087350 | 17538962 | 28245962 | 23685087 | 21103971 | 16180115 | 14699511 | 12663868 | 33466755 | 33384548 | 26573700 | 25027376 | 23758865 | 22795478 | 21219577 | 20422495 | 20103563 | 18376240 | 17051391 | 14551707 | 19101985 | 27827840 | 15975683 | 35126842
ABCB11	p.G255E	substitution	vus	-	D	D	D	YES	2	YES	2	NO	0	NO	0	NO	31160058 | 36995996
ABCB11	p.G260D	substitution	vus	-	D	D	D	YES	5	YES	4	NO	0	NO	0	NO	14999697 | 37361697 | 36995996 | 32087350 | 34828443 | 22795478 | 15975683 | 17051391 | 19101985 | 28733223
ABCB11	p.G295C	substitution	vus	-	D	D	D	NO	0	NO	0	NO	0	NO	0	NO	22795478
ABCB11	p.G295R	substitution	vus	2-169847336-C-G 5/248846=2.00927e-05 afr:0/15472=0 amr:1/34482=2.90006e-05 asj:0/10058=0 eas:0/17974=0 fin:0/21532=0 nfe:4/112688=3.54962e-05 oth:0/6042=0 sas:0/30598=0	D	D	D	NO	0	NO	0	NO	0	NO	0	NO	22795478
ABCB11	p.G295S	substitution	vus	-	T	D	P	NO	0	NO	0	NO	0	NO	0	NO	22795478
ABCB11	p.G319G	synonymous	benign	2-169842746-T-A 5/280140=1.784821874776897e-05 afr:0/24138=0 amr:0/35266=0 asj:0/10344=0 eas:5/19508=0.0002563051055977035 fin:0/25018=0 nfe:0/128140=0 oth:0/7126=0 sas:0/30600=0 2-169842746-T-C 12931/280140=0.04615906332548012 afr:7857/24138=0.325503355704698 amr:959/35266=0.02719333068678047 asj:270/10344=0.02610208816705336 eas:12/19508=0.0006151322534344885 fin:93/25018=0.003717323527060517 n…	-	-	-	NO	0	NO	0	NO	0	NO	0	YES	19101985 | 22795478 | 25027376 | 27788395 | 20232290 | 23142591 | 14999697 | 16763017 | 20010382 | 23758865 | 25085279 | 22454051
ABCB11	p.G323R	substitution	vus	-	D	D	D	NO	0	NO	0	NO	0	NO	0	NO	32808743
ABCB11	p.G327E	substitution	vus	2-169842723-C-T 2/248842=8.03723e-06 afr:0/15472=0 amr:0/34400=0 asj:0/10058=0 eas:0/17948=0 fin:0/21544=0 nfe:2/112780=1.77336e-05 oth:0/6040=0 sas:0/30600=0	D	D	D	YES	1	YES	1	NO	0	NO	0	NO	18395098 | 22795478 | 19101985
ABCB11	p.G357X	nonsense	pathogenic	-	-	A	-	YES	2	YES	2	NO	0	NO	0	NO	15841457 | 14551707
ABCB11	p.G374S	substitution	likely_pathogenic	-	D	D	D	YES	1	NO	0	YES	1	NO	0	YES	23758865 | 22795478 | 25027376 | 25342496 | 28733223 | 34049433
ABCB11	p.G386X	nonsense	pathogenic	2-169836417-C-A 3/248940=1.20511e-05 afr:0/15478=0 amr:0/34460=0 asj:0/10058=0 eas:0/17904=0 fin:0/21544=0 nfe:0/112852=0 oth:0/6044=0 sas:3/30600=9.80392e-05	-	A	-	YES	2	YES	1	NO	0	NO	0	NO	28497004 | 37697751
ABCB11	p.G410D	substitution	vus	-	D	D	D	YES	2	YES	2	NO	0	NO	0	NO	18395098 | 32087350 | 22795478 | 19101985
ABCB11	p.G418G	synonymous	vus	2-169833141-A-G 21/278660=7.53606545611139e-05 afr:19/24120=0.0007877280265339967 amr:2/34568=5.785697755149271e-05 asj:0/10320=0 eas:0/19384=0 fin:0/25008=0 nfe:0/127844=0 oth:0/7048=0 sas:0/30368=0	-	-	-	NO	0	NO	0	NO	0	NO	0	NO	22795478
ABCB11	p.G42S	substitution	vus	-	T	N	B	YES	1	YES	1	NO	0	NO	0	NO	26640927
ABCB11	p.G455E	substitution	vus	2-169830295-C-T 1/248746=4.02017e-06 afr:0/15466=0 amr:0/34464=0 asj:0/10056=0 eas:0/17950=0 fin:0/21544=0 nfe:1/112642=8.87768e-06 oth:0/6032=0 sas:0/30592=0	D	D	D	YES	2	YES	2	NO	0	NO	0	NO	20232290 | 32087350 | 22795478
ABCB11	p.G455V	substitution	vus	-	D	D	D	YES	1	YES	1	NO	0	NO	0	NO	31450232
ABCB11	p.G458dup	duplication	vus	-	-	-	-	YES	1	YES	1	NO	0	NO	0	NO	27050426 | 26382629 | 32808743
ABCB11	p.G499E	substitution	vus	-	D	D	D	YES	3	YES	2	NO	0	NO	0	NO	19845854 | 29412511 | 27050426 | 32087350 | 22795478 | 20214736
ABCB11	p.G556R	substitution	vus	-	D	D	D	YES	1	NO	0	NO	0	NO	0	NO	20683201 | 22795478
ABCB11	p.G557G	synonymous	vus	2-169826693-G-A 4/247892=1.61361e-05 afr:0/15440=0 amr:0/34308=0 asj:0/10030=0 eas:0/17818=0 fin:0/21426=0 nfe:3/112304=2.67132e-05 oth:0/6000=0 sas:1/30566=3.27161e-05	-	-	-	NO	0	NO	0	NO	0	NO	0	NO	22795478 | 20010382
ABCB11	p.G562D	substitution	likely_pathogenic	-	D	D	D	YES	6	YES	6	NO	0	NO	0	YES	18395098 | 24644547 | 34016879 | 32087350 | 37949847 | 36142670 | 22795478 | 21134824 | 32808743 | 19101985
ABCB11	p.G562S	substitution	likely_pathogenic	-	D	D	D	YES	2	YES	2	NO	0	NO	0	NO	27050426 | 32087350
ABCB11	p.G628fs	frameshift	pathogenic	-	-	-	-	YES	1	YES	1	NO	0	NO	0	NO	25771912
ABCB11	p.G648fs	frameshift	pathogenic	-	-	-	-	YES	6	YES	6	NO	0	NO	0	NO	24231640 | 20583290 | 16871584 | 18395098 | 32087350 | 25342496 | 35884482
ABCB11	p.G648V	substitution	vus	-	D	D	D	NO	0	NO	0	NO	0	NO	0	NO	22795478 | 28733223
ABCB11	p.G758R	substitution	vus	-	D	D	D	YES	1	YES	1	NO	0	NO	0	NO	18395098 | 22795478
ABCB11	p.G761fs	frameshift	pathogenic	-	-	-	-	YES	1	YES	1	NO	0	NO	0	NO	38323732
ABCB11	p.G766R	substitution	vus	2-169814521-C-T 7/247288=2.83071e-05 afr:0/15372=0 amr:7/34256=0.000204344 asj:0/10004=0 eas:0/17772=0 fin:0/21416=0 nfe:0/111968=0 oth:0/5974=0 sas:0/30526=0	D	D	D	YES	12	YES	12	NO	0	NO	0	NO	25383786 | 21490445 | 18395098 | 27239116 | 34016879 | 32087350 | 22795478 | 28733223
ABCB11	p.G78D	substitution	vus	-	D, T	N	P	NO	0	NO	0	NO	0	NO	0	NO	31450232 | 32808743
ABCB11	p.G806D	substitution	vus	-	D	D	D	YES	1	YES	1	NO	0	NO	0	NO	28150711 | 33466755
ABCB11	p.G806G	synonymous	pathogenic	-	-	-	-	YES	2	YES	2	NO	0	NO	0	NO	29316097 | 31450232
ABCB11	p.G817G	synonymous	vus	-	-	-	-	NO	0	NO	0	NO	0	NO	0	NO	22795478 | 28733223
ABCB11	p.G84fs	frameshift	pathogenic	-	-	-	-	YES	1	YES	1	NO	0	NO	0	NO	19750581
ABCB11	p.G84R	substitution	vus	-	D	D	D	NO	0	NO	0	NO	0	NO	0	NO	32873342
ABCB11	p.G855R	substitution	likely_pathogenic	-	D	D	D	YES	1	YES	1	NO	0	NO	0	YES	17264802 | 22795478 | 21103971 | 26573700 | 20103563 | 28254950 | 25713208 | 27059119 | 23974980 | 20607838 | 18987030 | 36982896 | 33070363 | 35914951
ABCB11	p.G870R	substitution	vus	-	D	D	D	NO	0	NO	0	NO	0	NO	0	NO	32808743
ABCB11	p.G870V	substitution	vus	2-169801116-C-A 6/242616=2.47304e-05 afr:0/15348=0 amr:2/33402=5.98767e-05 asj:0/9580=0 eas:0/17852=0 fin:0/21194=0 nfe:0/110458=0 oth:4/5882=0.000680041 sas:0/28900=0	D	D	D	YES	1	NO	0	NO	0	NO	0	NO	31450232
ABCB11	p.G873S	substitution	vus	2-169792937-C-T 19/249092=7.6277e-05 afr:0/15484=0 amr:1/34516=2.89721e-05 asj:0/10058=0 eas:0/17976=0 fin:0/21542=0 nfe:1/112868=8.85991e-06 oth:0/6050=0 sas:17/30598=0.000555592	D, T	D	D	YES	1	YES	1	NO	0	NO	0	NO	36995996
ABCB11	p.G877fs	frameshift	pathogenic	-	-	-	-	YES	1	YES	1	NO	0	NO	0	NO	30366773
ABCB11	p.G877R	substitution	vus	2-169792925-C-T 1/249174=4.01326e-06 afr:0/15484=0 amr:0/34526=0 asj:0/10058=0 eas:0/17976=0 fin:0/21546=0 nfe:1/112938=8.85442e-06 oth:0/6048=0 sas:0/30598=0	D	D	D	YES	2	YES	2	NO	0	NO	0	NO	20414253 | 36995996 | 22795478
ABCB11	p.G937G	synonymous	vus	2-169792743-T-A 80/279340=0.0002863893463163171 afr:77/24182=0.00318418658506327 amr:2/35300=5.665722379603399e-05 asj:0/10302=0 eas:0/19528=0 fin:0/24968=0 nfe:0/127460=0 oth:0/7112=0 sas:1/30488=3.27998e-05	-	-	-	NO	0	NO	0	NO	0	NO	0	NO	22795478
ABCB11	p.G937R	substitution	vus	-	D	D	D	YES	3	YES	1	NO	0	NO	0	NO	29304564 | 24905729 | 34016879
ABCB11	p.G952R	substitution	vus	-	D	D	D	NO	0	NO	0	NO	0	NO	0	NO	34677006
ABCB11	p.G982R	substitution	pathogenic	2-169791806-C-T 1/249228=4.01239e-06 afr:0/15486=0 amr:1/34526=2.89637e-05 asj:0/10064=0 eas:0/17974=0 fin:0/21548=0 nfe:0/112978=0 oth:0/6050=0 sas:0/30602=0	D	D	D	YES	38	YES	37	NO	0	NO	0	YES	9806540 | 25085279 | 21490445 | 20583290 | 18395098 | 28039895 | 20232290 | 30664572 | 29412511 | 26382629 | 10579978 | 25716872 | 12370274 | 19642168 | 20010382 | 23722250 | 20800306 | 18798335 | 17947449 | 34016879 | 37520499 | 32087350 | 36142670 | 30954630 | 27059119 | 24138031 | 23758865 | 22795478 | 21567408 | 21219577 | 20849526 | 20422495 | 18376240 | 17051391 | 14551707 | 12663868 | 3346…
ABCB11	p.H1198R	substitution	vus	-	D	D	D	YES	5	YES	5	NO	0	NO	0	NO	31450232 | 27050426 | 26382629 | 24969679 | 32087350 | 24339557 | 32808743
ABCB11	p.H423R	substitution	vus	2-169833127-T-C 46/278402=0.0001652286980696978 afr:3/24100=0.0001244813278008299 amr:7/34476=0.0002030397957999768 asj:0/10314=0 eas:1/19372=5.162089613875697e-05 fin:0/24992=0 nfe:31/127776=0.0002426120711244678 oth:0/7038=0 sas:4/30334=0.000131865	T	D	D	YES	1	NO	0	NO	0	NO	0	NO	29238877 | 22795478 | 28598581
ABCB11	p.H484fs	frameshift	pathogenic	-	-	-	-	YES	2	YES	2	NO	0	NO	0	NO	20232290 | 32087350
ABCB11	p.H608fs	frameshift	pathogenic	-	-	-	-	YES	1	YES	1	NO	0	NO	0	NO	26678486
ABCB11	p.H615R	substitution	vus	2-169826027-T-C 1/247584=4.03903e-06 afr:0/15424=0 amr:0/34308=0 asj:0/10022=0 eas:0/17820=0 fin:0/21484=0 nfe:1/111970=8.93096e-06 oth:0/6004=0 sas:0/30552=0	D	D	D	YES	1	YES	1	NO	0	NO	0	NO	23437912 | 26678486
ABCB11	p.H717R	substitution	vus	2-169820744-T-C 1/181278=5.51639e-06 afr:0/10752=0 amr:0/26972=0 asj:0/8970=0 eas:1/13046=7.66518e-05 fin:0/17966=0 nfe:0/74688=0 oth:0/4852=0 sas:0/24032=0	T	N	B	YES	2	YES	2	NO	0	NO	0	NO	38341604
ABCB11	p.I1061fs	frameshift	pathogenic	-	-	-	-	YES	3	YES	2	NO	0	NO	0	NO	20232290 | 35626323 | 32087350
ABCB11	p.I1078T	substitution	vus	2-169787353-A-G 4/261480=1.529753709652746e-05 afr:1/22724=4.40063369125154e-05 amr:0/33246=0 asj:0/9896=0 eas:2/18332=0.0001090988435522584 fin:0/23384=0 nfe:1/119116=8.395177809866013e-06 oth:0/6810=0 sas:0/27972=0	D	D	B	YES	3	YES	2	NO	0	NO	0	NO	26382629 | 32087350 | 36926131
ABCB11	p.I112T	substitution	vus	-	T	D	D	YES	2	YES	2	NO	0	NO	0	NO	20232290 | 31160058 | 22795478
ABCB11	p.I112V	substitution	vus	2-169869837-T-C 10/280406=3.56625749805639e-05 afr:0/24196=0 amr:0/35344=0 asj:0/10340=0 eas:7/19530=0.0003584229390681004 fin:3/25020=0.0001199040767386091 nfe:0/128242=0 oth:0/7136=0 sas:0/30598=0	T	D	D	YES	3	YES	2	NO	0	NO	0	NO	26382629 | 32087350 | 36926131
ABCB11	p.I1170T	substitution	vus	-	D	D	D	YES	1	YES	1	NO	0	NO	0	NO	33215027
ABCB11	p.I1183T	substitution	vus	2-169783736-A-G 105/280604=0.0003741928126470043 afr:94/24190=0.003885903265812319 amr:4/35374=0.000113077401481314 asj:0/10356=0 eas:0/19532=0 fin:0/25024=0 nfe:1/128388=7.788889927407545e-06 oth:1/7140=0.0001400560224089636 sas:5/30600=0.000163399	D	N	B	NO	0	NO	0	NO	0	NO	0	NO	22795478
ABCB11	p.I1271N	substitution	vus	-	D	D	D	YES	2	YES	2	NO	0	NO	0	NO	38323732
ABCB11	p.I1280N	substitution	vus	-	D	D	D	YES	1	YES	1	NO	0	NO	0	NO	26858187 | 29507376
ABCB11	p.I1280S	substitution	vus	-	D	D	D	YES	1	YES	1	NO	0	NO	0	NO	32087350
ABCB11	p.I1320N	substitution	vus	-	D	D	D, P	YES	1	YES	1	NO	0	NO	0	NO	35535061
ABCB11	p.I134I	synonymous	benign	2-169853220-G-A 4091/227334=0.01799554840015132 afr:3359/19814=0.1695265973554053 amr:227/28188=0.00805307222931744 asj:0/9338=0 eas:8/15640=0.0005115089514066496 fin:0/22332=0 nfe:65/102084=0.0006367305356373183 oth:33/5934=0.005561172901921132 sas:399/24004=0.0166222	-	-	-	NO	0	NO	0	NO	0	NO	0	NO	23758865 | 22795478 | 20010382 | 16763017 | 28733223
ABCB11	p.I134T	substitution	vus	-	D	D	P, B	NO	0	NO	0	NO	0	NO	0	NO	12404240
ABCB11	p.I154del	deletion	vus	-	-	-	-	YES	1	YES	1	NO	0	NO	0	NO	38341604
ABCB11	p.I182K	substitution	vus	-	D	D	P, B	YES	2	YES	2	NO	0	NO	0	NO	20232290 | 32087350 | 22795478
ABCB11	p.I206del	deletion	vus	-	-	-	-	YES	1	YES	1	NO	0	NO	0	NO	32087350
ABCB11	p.I206V	substitution	vus	2-169850388-T-C 222/269728=0.0008230513702693084 afr:207/23586=0.008776392775375223 amr:9/33430=0.0002692192641340114 asj:0/10060=0 eas:0/18792=0 fin:0/24742=0 nfe:3/123674=2.425732166825687e-05 oth:3/6902=0.0004346566212691973 sas:0/28542=0	T	D	B	NO	0	NO	0	NO	0	NO	0	YES	20010382 | 22795478 | 26573700 | 25027376 | 19571440 | 30934130 | 16763017 | 27101133
ABCB11	p.I209S	substitution	vus	-	D	D	D	NO	0	NO	0	NO	0	NO	0	NO	32808743
ABCB11	p.I213T	substitution	vus	-	D	D	P	YES	1	YES	1	NO	0	NO	0	NO	37361697
ABCB11	p.I245fs	frameshift	pathogenic	-	-	-	-	YES	2	YES	2	NO	0	NO	0	NO	32087350 | 34828443
ABCB11	p.I316I	synonymous	vus	-	-	-	-	NO	0	NO	0	NO	0	NO	0	NO	30817750
ABCB11	p.I320fs	frameshift	pathogenic	2-169842742-CTA-C 1/248832=4.01878e-06 afr:0/15470=0 amr:0/34422=0 asj:0/10060=0 eas:0/17954=0 fin:0/21546=0 nfe:1/112742=8.86981e-06 oth:0/6038=0 sas:0/30600=0	-	-	-	YES	1	YES	1	NO	0	NO	0	NO	34016879
ABCB11	p.I333F	substitution	vus	2-169842706-T-A 2/248786=8.03904e-06 afr:0/15468=0 amr:0/34378=0 asj:0/10056=0 eas:0/17932=0 fin:0/21536=0 nfe:1/112778=8.86698e-06 oth:1/6038=0.000165618 sas:0/30600=0	D	D	D	YES	1	YES	1	NO	0	NO	0	NO	37361697
ABCB11	p.I367T	substitution	vus	2-169836473-A-G 1/248674=4.02133e-06 afr:0/15478=0 amr:0/34436=0 asj:0/10040=0 eas:0/17872=0 fin:0/21530=0 nfe:1/112690=8.8739e-06 oth:0/6036=0 sas:0/30592=0	D	D	B	NO	0	NO	0	NO	0	NO	0	NO	32808743
ABCB11	p.I393V	substitution	vus	2-169836396-T-C 4/248760=1.60798e-05 afr:1/15476=6.46162e-05 amr:0/34392=0 asj:0/10052=0 eas:0/17878=0 fin:0/21520=0 nfe:3/112832=2.65882e-05 oth:0/6030=0 sas:0/30580=0	T	D	P, B	YES	1	YES	1	NO	0	NO	0	NO	34016879 | 28733223
ABCB11	p.I416I	synonymous	vus	2-169833147-G-T 105/278920=0.0003764520292557006 afr:0/24130=0 amr:0/34666=0 asj:0/10318=0 eas:102/19414=0.005253940455341506 fin:1/25002=3.999680025597952e-05 nfe:0/127908=0 oth:1/7062=0.0001416029453412631 sas:1/30420=3.28731e-05 2-169833147-G-A 6/247538=2.42387e-05 afr:0/15424=0 amr:0/33818=0 asj:0/10028=0 eas:0/17864=0 fin:0/21528=0 nfe:5/112482=4.44516e-05 oth:0/5974=0 sas:1/30420=3.28731e-05	-	-	-	YES	0	NO	0	NO	0	NO	0	NO	23279303 | 22795478 | 24969679 | 19571440
ABCB11	p.I420N	substitution	likely_pathogenic	-	D	D	D	YES	2	YES	2	NO	0	NO	0	NO	26516723 | 36995996
ABCB11	p.I420T	substitution	likely_pathogenic	-	D	D	D, P	YES	3	YES	2	NO	0	NO	0	NO	20232290 | 31450232 | 32087350 | 22795478
ABCB11	p.I468I	synonymous	vus	2-169830255-A-T 31/248834=0.000124581 afr:0/15460=0 amr:0/34488=0 asj:0/10050=0 eas:0/17962=0 fin:0/21532=0 nfe:0/112716=0 oth:1/6036=0.000165673 sas:30/30590=0.000980713	-	-	-	NO	0	NO	0	NO	0	NO	0	NO	22795478
ABCB11	p.I498T	substitution	likely_benign	2-169828502-A-G 19/279628=6.794741585248974e-05 afr:0/24170=0 amr:0/35200=0 asj:0/10338=0 eas:19/19418=0.0009784735812133072 fin:0/25012=0 nfe:0/127786=0 oth:0/7106=0 sas:0/30598=0	T, D	D	D, P	YES	7	YES	5	NO	0	NO	0	YES	32309332 | 27050426 | 26382629 | 16290310 | 19101985 | 29412511 | 32087350 | 22795478 | 17051391 | 19177487 | 17141228 | 28027573 | 32808743 | 37324459
ABCB11	p.I512T	substitution	vus	-	D	D	D	YES	1	YES	1	NO	0	NO	0	NO	18395098 | 22795478 | 19101985
ABCB11	p.I516M	substitution	vus	-	D	D	D	YES	2	YES	2	NO	0	NO	0	NO	25847299 | 36995996
ABCB11	p.I516V	substitution	vus	-	D	D	D	YES	1	NO	0	NO	0	NO	0	NO	37697751
ABCB11	p.I528fs	frameshift	pathogenic	-	-	-	-	YES	6	YES	6	NO	0	NO	0	NO	18395098 | 32087350
ABCB11	p.I528T	substitution	vus	-	D	D	P	YES	4	YES	4	NO	0	NO	0	NO	27050426 | 26382629 | 32087350 | 32808743
ABCB11	p.I528X	nonsense	pathogenic	-	-	-	-	YES	2	YES	2	NO	0	NO	0	NO	20232290 | 32087350 | 22795478 | 35884482
ABCB11	p.I541L	substitution	likely_pathogenic	2-169828374-T-G 1/248404=4.0257e-06 afr:0/15454=0 amr:0/34400=0 asj:0/10042=0 eas:0/17938=0 fin:0/21464=0 nfe:1/112500=8.88889e-06 oth:0/6016=0 sas:0/30590=0	D	D	D	YES	8	YES	7	NO	0	NO	0	NO	32793533 | 26678486 | 31160058 | 16868810 | 18395098 | 32087350 | 34828443 | 22795478 | 19101985
ABCB11	p.I541M	substitution	likely_pathogenic	-	D	D	D	YES	1	YES	1	NO	0	NO	0	NO	32087350
ABCB11	p.I541T	substitution	likely_pathogenic	-	D	D	D	YES	6	YES	5	NO	0	NO	0	NO	18395098 | 25847299 | 20683201 | 34016879 | 32087350 | 22795478
ABCB11	p.I610fs	frameshift	pathogenic	-	-	-	-	YES	5	YES	5	NO	0	NO	0	NO	20232290 | 36995996 | 32087350
ABCB11	p.I627T	substitution	vus	2-169825991-A-G 1/247840=4.03486e-06 afr:1/15438=6.47752e-05 amr:0/34320=0 asj:0/10030=0 eas:0/17822=0 fin:0/21504=0 nfe:0/112166=0 oth:0/6006=0 sas:0/30554=0	T	D	B	YES	2	YES	1	NO	0	NO	0	NO	27050426 | 31450232 | 22795478 | 19101985
ABCB11	p.I669V	substitution	vus	-	T	N	B	YES	1	YES	1	NO	0	NO	0	NO	26678486 | 36995996 | 28733223
ABCB11	p.I74R	substitution	vus	-	D, T	D	B	YES	1	NO	0	YES	1	NO	0	NO	23446990 | 24108474
ABCB11	p.I876I	synonymous	vus	2-169792926-G-A 8/280516=2.851887236378673e-05 afr:1/24184=4.134965266291763e-05 amr:1/35372=2.827094877304082e-05 asj:0/10348=0 eas:0/19532=0 fin:0/25018=0 nfe:6/128330=4.675446115483519e-05 oth:0/7136=0 sas:0/30596=0	-	-	-	NO	0	NO	0	NO	0	NO	0	NO	22795478
ABCB11	p.I879R	substitution	vus	2-169792918-A-C 1/249182=4.01313e-06 afr:0/15486=0 amr:0/34526=0 asj:0/10056=0 eas:0/17976=0 fin:0/21546=0 nfe:0/112944=0 oth:0/6048=0 sas:1/30600=3.26797e-05	D	D	P	YES	5	YES	5	NO	0	NO	0	NO	34961929 | 37361697 | 36995996 | 28733223
ABCB11	p.I939M	substitution	vus	2-169791933-A-C 5/277718=1.800387443377815e-05 afr:5/24152=0.0002070221927790659 amr:0/34770=0 asj:0/10142=0 eas:0/19464=0 fin:0/24888=0 nfe:0/127230=0 oth:0/7056=0 sas:0/30016=0	D	D	D	NO	0	NO	0	NO	0	NO	0	NO	22795478
ABCB11	p.K1043fs	frameshift	pathogenic	-	-	-	-	YES	1	NO	0	NO	0	NO	0	NO	37697751
ABCB11	p.K1070K	synonymous	vus	-	-	-	-	NO	0	NO	0	NO	0	NO	0	NO	22795478 | 19642168
ABCB11	p.K1119M	substitution	likely_pathogenic	-	-	-	-	NO	0	NO	0	NO	0	NO	0	YES	28784620
ABCB11	p.K1145K	synonymous	vus	2-169783849-T-C 79/280392=0.0002817484093697395 afr:77/24188=0.003183396725649082 amr:1/35304=2.832540222071153e-05 asj:0/10352=0 eas:1/19532=5.119803399549457e-05 fin:0/24998=0 nfe:0/128302=0 oth:0/7132=0 sas:0/30584=0	-	-	-	NO	0	NO	0	NO	0	NO	0	NO	22795478 | 20010382
ABCB11	p.K1145N	substitution	vus	-	D, T	N	B	NO	0	NO	0	NO	0	NO	0	NO	22795478
ABCB11	p.K1175T	substitution	vus	2-169783760-T-G 167/280648=0.0005950514523531256 afr:0/24194=0 amr:0/35376=0 asj:129/10356=0.01245654692931634 eas:0/19536=0 fin:0/25024=0 nfe:31/128424=0.0002413879025727278 oth:7/7140=0.000980392156862745 sas:0/30598=0	D, T	D	B, P	YES	1	NO	0	NO	0	NO	0	NO	31538484
ABCB11	p.K12R	substitution	vus	-	T	N	B	NO	0	NO	0	NO	0	NO	0	NO	37208429
ABCB11	p.K30fs	frameshift	pathogenic	-	-	-	-	YES	1	YES	1	NO	0	NO	0	NO	19750581
ABCB11	p.K318fs	frameshift	pathogenic	-	-	-	-	YES	1	YES	1	NO	0	NO	0	NO	26516723 | 38341604 | 28838453
ABCB11	p.K38E	substitution	vus	-	T	D	B	NO	0	NO	0	NO	0	NO	0	NO	12404240
ABCB11	p.K38fs	frameshift	pathogenic	-	-	-	-	YES	1	YES	1	NO	0	NO	0	NO	27050426
ABCB11	p.K436N	substitution	vus	-	D	D	B	YES	1	NO	0	NO	0	NO	0	NO	23279303 | 32808743
ABCB11	p.K461E	substitution	likely_pathogenic	2-169830278-T-C 1/248824=4.0189e-06 afr:0/15466=0 amr:0/34480=0 asj:0/10056=0 eas:0/17950=0 fin:1/21542=4.64209e-05 nfe:0/112696=0 oth:0/6038=0 sas:0/30596=0	D	D	D	YES	5	YES	4	YES	1	NO	0	YES	21857251 | 9806540 | 17947449 | 34016879 | 37361697 | 32087350 | 22795478 | 21103971 | 15975683 | 14551707 | 17051391 | 18376240 | 20849526 | 19101985 | 21219577 | 22001980
ABCB11	p.K461M	substitution	vus	-	-	-	-	NO	0	NO	0	NO	0	NO	0	YES	28784620
ABCB11	p.K603K	synonymous	likely_pathogenic	-	-	-	-	YES	1	YES	1	NO	0	NO	0	NO	29316097 | 32808743
ABCB11	p.K603N	substitution	vus	-	D	D	B	YES	2	YES	1	NO	0	NO	0	NO	32309332 | 29412511
ABCB11	p.K700fs	frameshift	pathogenic	-	-	-	-	YES	1	YES	1	NO	0	NO	0	NO	16290310 | 22795478
ABCB11	p.K833T	substitution	vus	-	T	D	D, P	NO	0	NO	0	NO	0	NO	0	NO	32808743
ABCB11	p.K930fs	frameshift	pathogenic	2-169792766-T-TATCTC 3/280082=1.071114887782864e-05 afr:0/24196=0 amr:0/35350=0 asj:0/10338=0 eas:0/19530=0 fin:0/25010=0 nfe:2/127958=1.563012863595867e-05 oth:1/7124=0.0001403705783267827 sas:0/30576=0	-	-	-	YES	8	YES	8	NO	0	NO	0	YES	18395098 | 26678486 | 20583290 | 24115678 | 16039748 | 27114171 | 34016879 | 32087350 | 38590732 | 28838453 | 16763017
ABCB11	p.K969del	deletion	likely_pathogenic	-	-	-	-	YES	3	YES	3	NO	0	NO	0	NO	18395098 | 32087350
ABCB11	p.K969K	synonymous	vus	2-169791843-C-T 73/280666=0.0002600956296808306 afr:0/24202=0 amr:29/35376=0.0008197648123021257 asj:1/10354=9.658103148541626e-05 eas:0/19534=0 fin:0/25024=0 nfe:35/128434=0.0002725135088839404 oth:8/7140=0.001120448179271709 sas:0/30602=0	-	-	-	YES	1	NO	0	NO	0	YES	1	NO	16890614 | 28733223
ABCB11	p.L1006F	substitution	vus	-	D	D	D	NO	0	NO	0	NO	0	NO	0	NO	22795478
ABCB11	p.L1031P	substitution	vus	-	D	D	D	YES	1	YES	1	NO	0	NO	0	NO	32087350 | 32808743
ABCB11	p.L1055P	substitution	vus	2-169788936-A-G 1/224572=4.45291e-06 afr:0/13398=0 amr:0/31842=0 asj:0/9498=0 eas:0/16310=0 fin:0/20458=0 nfe:0/100146=0 oth:0/5572=0 sas:1/27348=3.65657e-05	D	D	D	YES	1	YES	1	NO	0	NO	0	NO	21490445 | 22795478
ABCB11	p.L1099fs	frameshift	likely_pathogenic	-	-	-	-	NO	0	NO	0	NO	0	NO	0	NO	26678486
ABCB11	p.L1165del	deletion	likely_pathogenic	-	-	-	-	YES	3	YES	3	NO	0	NO	0	NO	36995996 | 22795478 | 28733223
ABCB11	p.L1197G	substitution	vus	-	-	-	-	YES	1	NO	0	YES	1	NO	0	NO	19101985 | 22795478
ABCB11	p.L1204P	substitution	vus	-	D	D	D	NO	0	NO	0	NO	0	NO	0	NO	28733223
ABCB11	p.L1242I	substitution	likely_pathogenic	2-169781208-G-T 1/249264=4.01181e-06 afr:0/15486=0 amr:0/34526=0 asj:0/10064=0 eas:0/17976=0 fin:0/21546=0 nfe:1/113014=8.84846e-06 oth:0/6052=0 sas:0/30600=0	D	D	D	YES	3	YES	3	NO	0	NO	0	YES	18395098 | 20226067 | 19101985 | 34016879 | 22795478 | 31341876
ABCB11	p.L1249X	nonsense	pathogenic	-	-	D	-	YES	4	YES	4	NO	0	NO	0	NO	31450232 | 27050426 | 26382629 | 32087350 | 32808743
ABCB11	p.L1303A	substitution	vus	-	-	-	-	NO	0	NO	0	NO	0	NO	0	NO	22161577
ABCB11	p.L198P	substitution	likely_pathogenic	-	D	D	D	NO	0	NO	0	NO	0	NO	0	YES	19101985 | 22795478 | 21567408
ABCB11	p.L219F	substitution	vus	-	D, T	D	B	YES	1	YES	1	NO	0	NO	0	NO	32289814
ABCB11	p.L232fs	frameshift	pathogenic	-	-	-	-	YES	1	YES	1	NO	0	NO	0	NO	20232290 | 15975683
ABCB11	p.L232L	synonymous	vus	2-169850308-C-A 6/277778=2.159998272001383e-05 afr:0/23956=0 amr:0/34978=0 asj:0/10294=0 eas:0/19292=0 fin:0/24926=0 nfe:6/127080=4.721435316336166e-05 oth:0/7064=0 sas:0/30188=0	-	-	-	NO	0	NO	0	NO	0	NO	0	NO	22795478 | 20010382
ABCB11	p.L233S	substitution	vus	2-169850306-A-G 7/246520=2.83953e-05 afr:0/15256=0 amr:6/34144=0.000175726 asj:0/9998=0 eas:0/17738=0 fin:0/21468=0 nfe:1/111712=8.95159e-06 oth:0/5974=0 sas:0/30230=0	D	D	B	YES	6	YES	5	YES	1	NO	0	NO	32647738 | 23548013 | 32087350 | 33466755
ABCB11	p.L241fs	frameshift	pathogenic	-	-	-	-	YES	1	NO	0	NO	0	NO	0	NO	37697751
ABCB11	p.L261L	synonymous	vus	-	-	-	-	YES	1	YES	1	NO	0	NO	0	NO	34016879
ABCB11	p.L308F	substitution	vus	-	D	D	D	YES	1	YES	1	NO	0	NO	0	NO	32793533
ABCB11	p.L308P	substitution	vus	-	D	D	D	NO	0	NO	0	NO	0	NO	0	NO	32808743
ABCB11	p.L339V	substitution	vus	-	D	D	D	NO	0	NO	0	NO	0	NO	0	NO	22795478
ABCB11	p.L380fs	frameshift	pathogenic	2-169836433-CA-C 1/248916=4.01742e-06 afr:0/15478=0 amr:0/34468=0 asj:0/10054=0 eas:0/17902=0 fin:0/21544=0 nfe:0/112828=0 oth:1/6042=0.000165508 sas:0/30600=0	-	-	-	YES	1	YES	1	NO	0	NO	0	NO	18395098
ABCB11	p.L413W	substitution	likely_pathogenic	-	D	D	D	YES	2	YES	2	NO	0	NO	0	NO	20226067 | 18395098 | 22795478 | 19101985 | 21567408 | 35884482
ABCB11	p.L465fs	frameshift	pathogenic	-	-	-	-	YES	1	YES	1	NO	0	NO	0	NO	32087350
ABCB11	p.L50S	substitution	likely_pathogenic	2-169870814-A-G 1/249068=4.01497e-06 afr:0/15476=0 amr:0/34502=0 asj:0/10058=0 eas:0/17974=0 fin:0/21530=0 nfe:1/112888=8.85834e-06 oth:0/6042=0 sas:0/30598=0	D	D	D, P	YES	3	YES	2	YES	1	NO	0	NO	31538484 | 18395098 | 32087350 | 19101985 | 35884482
ABCB11	p.L50W	substitution	likely_pathogenic	-	D	D	D	YES	1	YES	1	NO	0	NO	0	NO	32087350
ABCB11	p.L581F	substitution	vus	-	D	D	P	YES	3	YES	3	NO	0	NO	0	NO	19797282 | 32087350 | 22795478 | 25342496 | 28838453
ABCB11	p.L589M	substitution	vus	-	D	D	D	YES	1	NO	0	NO	0	YES	1	NO	32942997 | 33546617 | 35310863 | 37945319
ABCB11	p.L656fs	frameshift	pathogenic	2-169825903-CAA-C 2/247826=8.07018e-06 afr:0/15432=0 amr:0/34308=0 asj:0/10030=0 eas:0/17830=0 fin:0/21476=0 nfe:2/112246=1.7818e-05 oth:0/5986=0 sas:0/30518=0	-	-	-	YES	3	YES	3	NO	0	NO	0	NO	34016879 | 36995996 | 35184362
ABCB11	p.L712L	synonymous	vus	2-169820760-A-G 912/221328=0.00412058121882455 afr:18/20176=0.0008921490880253767 amr:111/28866=0.003845354396175431 asj:84/9362=0.008972441785943175 eas:0/15266=0 fin:56/21900=0.002557077625570776 nfe:561/95084=0.005900046274872744 oth:48/6090=0.007881773399014778 sas:34/24584=0.00138301	-	-	-	NO	0	NO	0	NO	0	NO	0	NO	22795478 | 28733223 | 16763017
ABCB11	p.L712S	substitution	vus	2-169820759-A-G 5/189674=2.6361e-05 afr:0/11450=0 amr:0/27972=0 asj:0/9062=0 eas:1/13718=7.28969e-05 fin:0/18396=0 nfe:0/79528=0 oth:0/4998=0 sas:4/24550=0.000162933	T	N	B	YES	1	YES	1	NO	0	NO	0	NO	29707407
ABCB11	p.L71H	substitution	vus	-	D, T	D	D, P	YES	3	YES	2	NO	0	NO	0	NO	29412511 | 27050426 | 26382629 | 32087350 | 32808743
ABCB11	p.L80F	substitution	vus	-	-	-	-	NO	0	NO	0	NO	0	NO	0	YES	37949847
ABCB11	p.L827I	substitution	vus	-	D	D	D, P	YES	1	YES	1	NO	0	NO	0	NO	18692205 | 22795478
ABCB11	p.L97X	nonsense	pathogenic	-	-	A	-	YES	1	YES	1	NO	0	NO	0	NO	24627769
ABCB11	p.M1171fs	frameshift	pathogenic	-	-	-	-	YES	2	NO	0	NO	0	NO	0	NO	37697751
ABCB11	p.M1202T	substitution	vus	2-169783679-A-G 1/249018=4.01577e-06 afr:0/15486=0 amr:0/34524=0 asj:0/10064=0 eas:0/17974=0 fin:0/21520=0 nfe:1/112808=8.86462e-06 oth:0/6046=0 sas:0/30596=0	T	D	B	YES	1	YES	1	NO	0	NO	0	NO	32793533
ABCB11	p.M123T	substitution	vus	2-169869803-A-G 5/248226=2.01429e-05 afr:0/15468=0 amr:0/34390=0 asj:0/10030=0 eas:0/17972=0 fin:0/21506=0 nfe:4/112456=3.55695e-05 oth:1/6028=0.000165893 sas:0/30376=0	T	N	B	YES	1	NO	0	NO	0	NO	0	NO	20683201 | 22795478
ABCB11	p.M1304A	substitution	vus	-	-	-	-	NO	0	NO	0	NO	0	NO	0	NO	22161577
ABCB11	p.M183T	substitution	vus	-	D	D	D	YES	3	YES	3	NO	0	NO	0	NO	20232290 | 29973134 | 32087350 | 22795478
ABCB11	p.M183V	substitution	vus	-	D, T	D	D	YES	2	YES	2	NO	0	NO	0	NO	18692205 | 18853996 | 19845854 | 22795478 | 20214736 | 19750581 | 24339557
ABCB11	p.M185I	substitution	vus	-	D	D	P	YES	3	YES	3	NO	0	NO	0	NO	27050426 | 31450232 | 32087350 | 32808743
ABCB11	p.M1del	deletion	pathogenic	2-169874635-T-C 2/249004=8.032e-06 afr:0/15474=0 amr:0/34438=0 asj:0/10058=0 eas:0/17972=0 fin:0/21538=0 nfe:2/112882=1.77176e-05 oth:0/6044=0 sas:0/30598=0	D, T	D	B, P	YES	3	YES	3	NO	0	NO	0	NO	32793533 | 20232290 | 25847299 | 22795478 | 28039895
ABCB11	p.M1V	substitution	vus	2-169874635-T-C 2/249004=8.032e-06 afr:0/15474=0 amr:0/34438=0 asj:0/10058=0 eas:0/17972=0 fin:0/21538=0 nfe:2/112882=1.77176e-05 oth:0/6044=0 sas:0/30598=0	D	D	B	YES	1	YES	1	NO	0	NO	0	NO	20232290 | 22795478
ABCB11	p.M217I	substitution	vus	-	T	N	B	YES	2	YES	1	NO	0	NO	0	NO	29412511 | 32087350
ABCB11	p.M217R	substitution	vus	2-169850354-A-C 2/246404=8.11675e-06 afr:0/15272=0 amr:0/34100=0 asj:0/9978=0 eas:0/17724=0 fin:0/21472=0 nfe:2/111680=1.79083e-05 oth:0/5970=0 sas:0/30208=0	D	D	B	NO	0	NO	0	NO	0	NO	0	NO	22795478 | 28733223
ABCB11	p.M559T	substitution	vus	-	D	D	P	YES	1	YES	1	NO	0	NO	0	NO	34828443
ABCB11	p.M584E	substitution	vus	-	-	-	-	NO	0	NO	0	NO	0	NO	0	YES	28784620
ABCB11	p.M62K	substitution	vus	-	D	D	D	YES	2	YES	2	NO	0	NO	0	NO	20232290 | 32793533 | 22795478
ABCB11	p.M62V	substitution	vus	-	D	D	D	NO	0	NO	0	NO	0	NO	0	NO	32808743
ABCB11	p.M677L	substitution	vus	-	T	P	B	NO	0	NO	0	NO	0	NO	0	NO	22795478
ABCB11	p.M677M	synonymous	vus	-	-	-	-	NO	0	NO	0	NO	0	NO	0	NO	16799996
ABCB11	p.M677V	substitution	benign	2-169824983-T-C 7591/278006=0.02730516607555233 afr:4048/24038=0.168400033280639 amr:581/35046=0.01657821149346573 asj:144/10276=0.01401323472168159 eas:0/19276=0 fin:82/24876=0.003296349895481589 nfe:2231/127118=0.0175506222564861 oth:162/7054=0.02296569322370286 sas:343/30322=0.0113119	T	P	B	YES	5	YES	5	NO	0	NO	0	YES	20232290 | 20010382 | 36995996 | 22795478 | 21103971 | 26573700 | 20422495 | 23685087 | 17051391 | 23897680 | 19571440 | 20028269 | 19684528 | 19101985 | 28733223 | 23142591 | 14999697 | 15077010 | 16799996 | 29238877 | 17264802 | 25085279
ABCB11	p.M839V	substitution	vus	2-169801210-T-C 19/279892=6.788332642590714e-05 afr:2/24176=8.272667107875579e-05 amr:1/35244=2.837362387924186e-05 asj:0/10328=0 eas:0/19506=0 fin:0/25014=0 nfe:15/127910=0.0001172699554374169 oth:1/7118=0.0001404889013767912 sas:0/30596=0	D	D	B	YES	1	YES	1	NO	0	NO	0	NO	32087350
ABCB11	p.M878delins	deletion_insertion	vus	-	-	-	-	YES	1	NO	0	NO	0	NO	0	NO	37697751
ABCB11	p.N1009H	substitution	vus	-	T	N	B	NO	0	NO	0	NO	0	NO	0	NO	22795478
ABCB11	p.N109Q	substitution	vus	-	-	-	-	NO	0	NO	0	NO	0	NO	0	NO	17082223
ABCB11	p.N116Q	substitution	vus	-	-	-	-	NO	0	NO	0	NO	0	NO	0	NO	17082223
ABCB11	p.N1173D	substitution	vus	2-169783767-T-C 1/249254=4.01197e-06 afr:0/15484=0 amr:1/34528=2.8962e-05 asj:0/10066=0 eas:0/17976=0 fin:0/21548=0 nfe:0/113002=0 oth:0/6052=0 sas:0/30598=0	D	D	D	YES	5	YES	5	NO	0	NO	0	NO	37361697 | 36995996 | 32087350 | 34828443 | 22795478 | 28733223
ABCB11	p.N1211D	substitution	likely_benign	2-169781301-T-C 16/247508=6.46444e-05 afr:0/15470=0 amr:0/34102=0 asj:0/9958=0 eas:0/17926=0 fin:0/21514=0 nfe:0/112400=0 oth:0/6002=0 sas:16/30136=0.000530926	D, T	D	B	NO	0	NO	0	NO	0	NO	0	YES	19101985 | 22795478
ABCB11	p.N122Q	substitution	vus	-	-	-	-	NO	0	NO	0	NO	0	NO	0	NO	17082223
ABCB11	p.N125Q	substitution	vus	-	-	-	-	NO	0	NO	0	NO	0	NO	0	NO	17082223
ABCB11	p.N133I	substitution	vus	-	D, T	D	P	NO	0	NO	0	NO	0	NO	0	NO	22161577
ABCB11	p.N27N	synonymous	vus	-	-	-	-	NO	0	NO	0	NO	0	NO	0	NO	23758865 | 21965623 | 17264802
ABCB11	p.N424fs	frameshift	pathogenic	-	-	-	-	YES	1	YES	1	NO	0	NO	0	NO	34016879
ABCB11	p.N490D	substitution	likely_pathogenic	2-169828527-T-C 4/279344=1.431926227160777e-05 afr:0/24160=0 amr:0/35178=0 asj:0/10330=0 eas:0/19374=0 fin:0/25002=0 nfe:4/127608=3.134599711616826e-05 oth:0/7108=0 sas:0/30584=0	D	D	P	YES	2	YES	2	NO	0	NO	0	YES	17876294 | 18395098 | 19101985 | 33750401 | 22795478 | 32203132 | 21567408 | 21134824
ABCB11	p.N515D	substitution	likely_pathogenic	-	D	D	D, P	YES	4	YES	4	NO	0	NO	0	NO	28730136 | 32087350
ABCB11	p.N515T	substitution	likely_pathogenic	2-169828451-T-G 1/248510=4.02398e-06 afr:0/15472=0 amr:0/34404=0 asj:0/10050=0 eas:0/17930=0 fin:0/21538=0 nfe:1/112488=8.88984e-06 oth:0/6028=0 sas:0/30600=0	D	D	D, P	YES	6	YES	6	NO	0	NO	0	NO	32793533 | 24644547 | 18395098 | 32087350 | 22795478 | 19101985
ABCB11	p.N539D	substitution	vus	-	T	D	B	NO	0	NO	0	NO	0	NO	0	NO	37208429
ABCB11	p.N576S	substitution	vus	-	D	D	P	YES	1	YES	1	NO	0	NO	0	NO	26382629
ABCB11	p.N591S	substitution	conflict	2-169826592-T-C 3544/279994=0.01265741408744473 afr:34/24166=0.001406935363734172 amr:8/35322=0.0002264877413509994 asj:0/10336=0 eas:41/19482=0.002104506724155631 fin:0/25022=0 nfe:19/127940=0.0001485071127090824 oth:40/7128=0.005611672278338945 sas:3402/30598=0.111184	T	D	D, P	YES	24	YES	13	NO	0	YES	10	YES	29973134 | 28924228 | 28733223 | 25847299 | 20232290 | 30366773 | 20010382 | 22089923 | 17855769 | 18987030 | 37208429 | 37207060 | 28776642 | 22795478 | 25027376 | 27582788 | 26666282 | 26823041 | 21103971 | 19418576 | 26573700 | 26019043 | 23897680 | 21082744 | 20799350 | 16890614 | 15975683 | 20422495 | 19101985 | 15077010 | 35126842 | 38310624 | 35894240 | 37761392
ABCB11	p.N979D	substitution	vus	-	D	D	P	YES	4	YES	4	NO	0	NO	0	NO	27050426 | 26382629 | 31450232 | 18395098 | 32087350 | 22795478 | 19101985 | 32808743
ABCB11	p.N996A	substitution	vus	-	-	-	-	NO	0	NO	0	NO	0	NO	0	YES	37949847
ABCB11	p.P1205fs	frameshift	pathogenic	-	-	-	-	YES	1	NO	0	YES	1	NO	0	NO	29304564
ABCB11	p.P1237T	substitution	vus	-	D	D	D	YES	1	YES	1	NO	0	NO	0	NO	34016879
ABCB11	p.P250R	substitution	vus	-	D	D	D	YES	1	YES	1	NO	0	NO	0	NO	32087350
ABCB11	p.P378L	substitution	vus	-	D	D	P	NO	0	NO	0	NO	0	NO	0	NO	27825144
ABCB11	p.P474L	substitution	vus	2-169830238-G-A 1/248762=4.01991e-06 afr:0/15458=0 amr:0/34486=0 asj:0/10050=0 eas:0/17964=0 fin:0/21514=0 nfe:1/112670=8.87548e-06 oth:0/6034=0 sas:0/30586=0	D	D	D	YES	1	YES	1	NO	0	NO	0	NO	32793533
ABCB11	p.P710P	synonymous	vus	2-169820764-A-G 1/190058=5.26155e-06 afr:0/11462=0 amr:0/28048=0 asj:0/9076=0 eas:1/13746=7.27484e-05 fin:0/18426=0 nfe:0/79740=0 oth:0/5022=0 sas:0/24538=0	-	-	-	NO	0	NO	0	NO	0	NO	0	NO	22795478 | 31341876 | 19101985
ABCB11	p.P731S	substitution	vus	2-169814626-G-A 133/278594=0.0004773972160204455 afr:2/24116=8.29324929507381e-05 amr:12/35178=0.0003411222923418045 asj:1/10300=9.70873786407767e-05 eas:0/19432=0 fin:19/24916=0.000762562209022315 nfe:91/126980=0.0007166482910694597 oth:8/7092=0.001128031584884377 sas:0/30580=0	T	N	B	YES	1	NO	0	NO	0	YES	1	NO	23022423 | 30091450 | 26823041
ABCB11	p.P740fs	frameshift	pathogenic	-	-	-	-	YES	3	YES	2	NO	0	NO	0	NO	32309332 | 29412511 | 27050426 | 26382629 | 32808743
ABCB11	p.P77A	substitution	vus	-	D	D	P	YES	2	YES	2	NO	0	NO	0	NO	27050426 | 31450232
ABCB11	p.Q101fs	frameshift	pathogenic	-	-	-	-	YES	4	YES	4	NO	0	NO	0	NO	20583290 | 20800306 | 20232290 | 32087350 | 25342496 | 28838453
ABCB11	p.Q1058fs	frameshift	pathogenic	-	-	-	-	YES	2	YES	2	NO	0	NO	0	NO	25847299 | 32087350
ABCB11	p.Q1058X	nonsense	pathogenic	-	-	A	-	YES	2	YES	2	NO	0	NO	0	NO	19845854 | 27050426 | 32087350 | 22795478 | 32808743 | 20214736
ABCB11	p.Q1134X	nonsense	pathogenic	-	-	A	-	YES	2	YES	2	NO	0	NO	0	NO	32087350
ABCB11	p.Q1161R	substitution	vus	-	D	D	D	YES	1	YES	1	NO	0	NO	0	NO	34016879
ABCB11	p.Q1194X	nonsense	pathogenic	-	-	A	-	YES	1	NO	0	NO	0	YES	1	NO	32942997 | 33546617 | 35310863 | 37945319
ABCB11	p.Q1196X	nonsense	pathogenic	-	-	A	-	YES	1	YES	1	NO	0	NO	0	NO	34016879 | 28733223
ABCB11	p.Q1215X	nonsense	pathogenic	-	-	A	-	YES	2	YES	2	NO	0	NO	0	NO	18395098 | 32087350 | 22795478
ABCB11	p.Q121K	substitution	vus	2-169869810-G-T 6/280030=2.142627575616898e-05 afr:6/24188=0.0002480568877129155 amr:0/35290=0 asj:0/10336=0 eas:0/19526=0 fin:0/25000=0 nfe:0/128052=0 oth:0/7126=0 sas:0/30512=0	T	D	B	NO	0	NO	0	NO	0	NO	0	NO	22795478 | 19571440
ABCB11	p.Q1258X	nonsense	pathogenic	2-169780326-G-A 2/246750=8.10537e-06 afr:0/15486=0 amr:0/34494=0 asj:0/10056=0 eas:0/17972=0 fin:0/21542=0 nfe:0/110578=0 oth:0/6034=0 sas:2/30588=6.53851e-05	-	D	-	YES	1	NO	0	NO	0	NO	0	NO	37697751
ABCB11	p.Q159Q	synonymous	vus	2-169853145-T-C 16/211924=7.549876370774429e-05 afr:14/18468=0.0007580680095299979 amr:0/25484=0 asj:0/8942=0 eas:0/13438=0 fin:0/22182=0 nfe:2/95772=2.088293029277868e-05 oth:0/5432=0 sas:0/22206=0	-	-	-	NO	0	NO	0	NO	0	NO	0	NO	22795478 | 28733223
ABCB11	p.Q216X	nonsense	likely_pathogenic	-	-	A	-	NO	0	NO	0	NO	0	NO	0	NO	30956758
ABCB11	p.Q312H	substitution	vus	-	D	D	D	YES	2	YES	1	NO	0	NO	0	NO	31538484 | 38108658 | 22795478 | 19101985 | 33915153
ABCB11	p.Q312Q	synonymous	vus	-	-	-	-	NO	0	NO	0	NO	0	NO	0	NO	22795478
ABCB11	p.Q361Q	synonymous	vus	-	-	-	-	NO	0	NO	0	NO	0	NO	0	NO	22795478
ABCB11	p.Q361X	nonsense	pathogenic	-	-	A	-	YES	2	YES	2	NO	0	NO	0	NO	32793533 | 34828443
ABCB11	p.Q466K	substitution	vus	2-169830263-G-T 50/280234=0.0001784223184909754 afr:15/24176=0.0006204500330906685 amr:17/35334=0.0004811229976792891 asj:0/10342=0 eas:0/19498=0 fin:0/25012=0 nfe:16/128158=0.0001248458933503956 oth:2/7124=0.0002807411566535654 sas:0/30590=0	D	D	P	YES	2	YES	1	NO	0	NO	0	NO	18395098 | 35626323 | 22795478 | 19101985
ABCB11	p.Q469fs	frameshift	pathogenic	-	-	-	-	YES	1	YES	1	NO	0	NO	0	NO	33215027
ABCB11	p.Q497X	nonsense	pathogenic	-	-	A	-	YES	4	YES	2	NO	0	NO	0	NO	31450232 | 29412511 | 27706244 | 32087350 | 32808743
ABCB11	p.Q49X	nonsense	pathogenic	-	-	A	-	YES	10	YES	7	NO	0	NO	0	NO	32309332 | 31450232 | 27050426 | 26382629 | 29412511 | 29316097 | 32087350 | 32808743 | 35126842
ABCB11	p.Q546H	substitution	vus	-	T	D	P	YES	4	YES	3	NO	0	NO	0	NO	32309332 | 26382629 | 27050426 | 29412511 | 31450232 | 32808743
ABCB11	p.Q546K	substitution	vus	2-169828359-G-T 97/279758=0.0003467282436963376 afr:78/24164=0.003227942393643437 amr:15/35254=0.0004254836330629149 asj:0/10330=0 eas:0/19472=0 fin:0/24930=0 nfe:2/127920=1.563477173233271e-05 oth:1/7098=0.0001408847562693716 sas:1/30590=3.26904e-05	T	D	B	YES	1	YES	1	NO	0	NO	0	NO	24627769 | 22795478
ABCB11	p.Q546Q	synonymous	vus	-	-	-	-	YES	1	YES	1	NO	0	NO	0	NO	32087350 | 32808743
ABCB11	p.Q546R	substitution	vus	-	T	D	B	YES	1	YES	1	NO	0	NO	0	NO	32309332 | 32808743
ABCB11	p.Q558H	substitution	vus	2-169826690-C-G 4/248010=1.61284e-05 afr:0/15444=0 amr:0/34316=0 asj:0/10030=0 eas:0/17834=0 fin:0/21446=0 nfe:3/112366=2.66985e-05 oth:0/6006=0 sas:1/30568=3.27139e-05	D	D	B	YES	1	NO	0	NO	0	YES	1	NO	23022423 | 37949847 | 22795478 | 26573700 | 25027376 | 30091450 | 26823041 | 21082744 | 20799350 | 17141228 | 20010382
ABCB11	p.Q598X	nonsense	pathogenic	-	-	A	-	YES	3	YES	3	NO	0	NO	0	NO	32087350 | 32808743
ABCB11	p.Q605P	substitution	vus	-	D	D	B	YES	1	NO	0	NO	0	YES	1	NO	32942997 | 33546617 | 35310863 | 37945319
ABCB11	p.Q702H	substitution	vus	-	D, T	D	D, P	NO	0	NO	0	NO	0	NO	0	NO	23279303
ABCB11	p.Q702X	nonsense	pathogenic	-	-	A	-	YES	2	YES	1	NO	0	NO	0	NO	19845854 | 29412511 | 22795478 | 20214736
ABCB11	p.Q733X	nonsense	pathogenic	-	-	A	-	YES	4	YES	2	NO	0	NO	0	NO	31450232 | 29412511 | 27706244 | 32087350 | 32808743
ABCB11	p.Q76A	substitution	vus	-	-	-	-	NO	0	NO	0	NO	0	NO	0	YES	37949847
ABCB11	p.Q791X	nonsense	pathogenic	-	-	A	-	YES	1	YES	1	NO	0	NO	0	NO	26516723 | 22795478 | 28838453 | 28733223
ABCB11	p.Q794X	nonsense	vus	2-169801435-G-A 1/31362=3.18857e-05 afr:0/8716=0 amr:0/848=0 asj:0/290=0 eas:1/1524=0.000656168 fin:0/3472=0 nfe:0/15424=0 oth:0/1088=0	-	A	-	YES	1	YES	1	NO	0	NO	0	NO	33215027
ABCB11	p.Q869P	substitution	vus	-	D	D	B	YES	3	YES	2	NO	0	NO	0	NO	19845854 | 29412511 | 27050426 | 32087350 | 22795478
ABCB11	p.Q875Q	synonymous	vus	-	-	-	-	NO	0	NO	0	NO	0	NO	0	NO	23022423
ABCB11	p.Q875X	nonsense	pathogenic	-	-	A	-	YES	2	YES	2	NO	0	NO	0	NO	27050426 | 31450232 | 32808743
ABCB11	p.Q931P	substitution	vus	-	D	N	B	YES	1	YES	1	NO	0	NO	0	NO	24969679
ABCB11	p.Q976R	substitution	vus	2-169791823-T-C 150/280664=0.0005344468831057777 afr:12/24202=0.0004958267911742831 amr:3/35368=8.482243836236146e-05 asj:64/10356=0.006179992275009656 eas:0/19536=0 fin:4/25024=0.000159846547314578 nfe:55/128432=0.0004282421826336116 oth:6/7144=0.0008398656215005599 sas:6/30602=0.000196066	T	N	B	NO	0	NO	0	NO	0	NO	0	NO	37208429
ABCB11	p.Q976X	nonsense	pathogenic	-	-	A	-	YES	2	YES	2	NO	0	NO	0	NO	26516723 | 29935200 | 30664572 | 28838453 | 28733223
ABCB11	p.R1001R	synonymous	vus	-	-	-	-	YES	4	YES	4	NO	0	NO	0	NO	20232290 | 25085279 | 25716872 | 32087350 | 22795478 | 33466755 | 28971357 | 35884482
ABCB11	p.R1019K	substitution	vus	-	T	D	D	YES	1	YES	1	NO	0	NO	0	NO	32087350
ABCB11	p.R1050C	substitution	pathogenic	2-169788952-G-A 1/241292=1.243e-05 afr:0/14720=0 amr:0/33722=0 asj:0/9862=0 eas:2/17534=1.141e-04 fin:0/21270=0 nfe:1/109086=9.167e-06 oth:0/5898=0 sas:0/29200=0	D	D	D	YES	13	YES	7	YES	5	NO	0	YES	32601135 | 31015375 | 15300568 | 19101985 | 21822150 | 17855769 | 26678486 | 17947449 | 35626323 | 32087350 | 16871584 | 26666282 | 22795478 | 28245962 | 25027376 | 21103971 | 15975683 | 28733223 | 26573700 | 25342496 | 23897680 | 23685087 | 20849526 | 20422495 | 18376240 | 17051391 | 37324459 | 36982896 | 35884482 | 38310624
ABCB11	p.R1050H	substitution	vus	2-169788951-C-T 1/240284=4.16174e-06 afr:0/14634=0 amr:0/33656=0 asj:0/9840=0 eas:0/17464=0 fin:0/21248=0 nfe:0/108500=0 oth:0/5880=0 sas:1/29062=3.44092e-05	T	D	D	YES	1	NO	0	NO	0	YES	1	NO	37208429
ABCB11	p.R1057C	substitution	vus	-	-	-	-	NO	0	NO	0	NO	0	NO	0	NO	17947449
ABCB11	p.R1057X	nonsense	pathogenic	2-169788931-G-A 5/214536=2.33061e-05 afr:0/12630=0 amr:0/30616=0 asj:0/9344=0 eas:1/15520=6.4433e-05 fin:0/19944=0 nfe:2/94528=2.11578e-05 oth:0/5444=0 sas:2/26510=7.54432e-05	-	A	-	YES	14	YES	13	NO	0	NO	0	YES	33215027 | 9806540 | 32309332 | 29412511 | 27050426 | 10579978 | 17947449 | 31450232 | 36995996 | 32087350 | 32597698 | 36142670 | 32433800 | 22795478 | 21103971 | 26573700 | 15975683 | 14551707 | 18376240 | 33466755 | 31288715 | 28733223 | 21219577 | 20849526 | 12370274 | 32808743 | 35126842 | 37305718
ABCB11	p.R1090X	nonsense	pathogenic	2-169787318-G-A 5/246014=2.0324e-05 afr:1/15208=6.57549e-05 amr:0/34132=0 asj:0/9960=0 eas:1/17810=5.61482e-05 fin:0/21356=0 nfe:2/111586=1.79234e-05 oth:0/5984=0 sas:1/29978=3.33578e-05	-	A	-	YES	13	YES	12	NO	0	NO	0	NO	20232290 | 29091294 | 21490445 | 20683201 | 18639688 | 16628629 | 10579978 | 18395098 | 33450190 | 32087350 | 22795478 | 15975683 | 14551707 | 18376240 | 33466755 | 20683202 | 21219577 | 35126842 | 28733223
ABCB11	p.R1128C	substitution	pathogenic	2-169787204-G-A 4/237980=1.68081e-05 afr:0/15006=0 amr:0/31828=0 asj:0/9426=0 eas:0/17326=0 fin:0/21230=0 nfe:4/109392=3.65657e-05 oth:0/5672=0 sas:0/28100=0	D	D	D	YES	22	YES	20	NO	0	NO	0	YES	18639688 | 20683202 | 18395098 | 19101985 | 20232290 | 25085279 | 25716872 | 28039895 | 29238877 | 36995996 | 32087350 | 37697751 | 33915153 | 22795478 | 26573700 | 25027376 | 28245962 | 33466755 | 30954630 | 27977298 | 22454051 | 36982896 | 35884482 | 33070363 | 38108658
ABCB11	p.R1128G	substitution	likely_pathogenic	2-169787204-G-C 1/237980=4.20203e-06 afr:0/15006=0 amr:0/31828=0 asj:0/9426=0 eas:0/17326=0 fin:0/21230=0 nfe:0/109392=0 oth:0/5672=0 sas:1/28100=3.55872e-05	D	D	D	YES	1	NO	0	NO	0	NO	0	NO	37697751
ABCB11	p.R1128H	substitution	pathogenic	2-169787203-C-T 1/237314=4.21383e-06 afr:0/14976=0 amr:0/31736=0 asj:0/9330=0 eas:0/17336=0 fin:0/21194=0 nfe:1/109168=9.16019e-06 oth:0/5654=0 sas:0/27920=0	D	D	D	YES	2	NO	0	YES	1	NO	0	YES	31538484 | 15300568 | 19101985 | 22795478 | 25027376 | 15975683 | 28245962 | 17051391 | 18376240 | 22454051
ABCB11	p.R1153C	substitution	pathogenic	2-169783827-G-A 4/280578=1.425628523975508e-05 afr:1/24198=4.132572939912389e-05 amr:0/35346=0 asj:0/10354=0 eas:0/19534=0 fin:1/25008=3.99872040946897e-05 nfe:1/128402=7.788040684724536e-06 oth:1/7138=0.0001400952647800504 sas:0/30598=0	D	D	D	YES	36	YES	28	NO	0	NO	0	YES	32309332 | 28039895 | 27050426 | 29412511 | 26678486 | 26382629 | 25085279 | 20232290 | 28119944 | 20683201 | 17241866 | 9806540 | 12370274 | 17947449 | 18395098 | 18798335 | 20010382 | 31450232 | 34016879 | 34961929 | 32087350 | 33915153 | 32289814 | 22795478 | 21103971 | 26573700 | 20422495 | 15975683 | 23685087 | 25027376 | 14551707 | 18376240 | 33466755 | 17538962 | 21219577 | 28733223 | 2705…
ABCB11	p.R1153H	substitution	pathogenic	2-169783826-C-T 2/249190=8.026e-06 afr:0/15482=0 amr:0/34508=0 asj:0/10064=0 eas:1/17972=5.56421e-05 fin:0/21542=0 nfe:1/112972=8.85175e-06 oth:0/6052=0 sas:0/30598=0	D	D	D	YES	13	YES	12	NO	0	NO	0	NO	32309332 | 29412511 | 29316097 | 26382629 | 24627769 | 18395098 | 19101985 | 26678486 | 32087350 | 22795478 | 28245962 | 25027376 | 33097693 | 32808743 | 36831203
ABCB11	p.R1221G	substitution	vus	-	T	D	D	NO	0	NO	0	NO	0	NO	0	NO	28784620
ABCB11	p.R1221K	substitution	likely_pathogenic	-	D	D	D	YES	3	YES	2	YES	1	NO	0	NO	30899697 | 38323732
ABCB11	p.R1226C	substitution	vus	2-169781256-G-A 16/249250=6.41926e-05 afr:0/15486=0 amr:5/34528=0.00014481 asj:0/10066=0 eas:1/17976=5.56297e-05 fin:0/21544=0 nfe:8/112996=7.0799e-05 oth:1/6054=0.00016518 sas:1/30600=3.26797e-05	D	D	D	YES	1	YES	1	NO	0	NO	0	NO	32087350
ABCB11	p.R1226H	substitution	vus	2-169781255-C-T 6/280616=2.138153205804373e-05 afr:4/24186=0.0001653849334325643 amr:0/35376=0 asj:0/10356=0 eas:0/19534=0 fin:0/25022=0 nfe:0/128402=0 oth:1/7138=0.0001400952647800504 sas:1/30602=3.26776e-05	D	D	D	YES	1	YES	1	NO	0	NO	0	NO	25016225 | 35884482
ABCB11	p.R1226P	substitution	vus	-	D	D	D	YES	3	YES	2	NO	0	NO	0	NO	26382629 | 27050426 | 29412511 | 32087350 | 32808743
ABCB11	p.R1231Q	substitution	pathogenic	2-169781240-C-T 3/249278=1.20348e-05 afr:1/15486=6.45745e-05 amr:1/34526=2.89637e-05 asj:0/10066=0 eas:0/17976=0 fin:0/21548=0 nfe:1/113020=8.84799e-06 oth:0/6056=0 sas:0/30600=0	D	D	D	YES	10	YES	10	NO	0	NO	0	YES	24991443 | 18395098 | 29104077 | 31745229 | 21490445 | 15317749 | 19101985 | 24530123 | 34016879 | 34961929 | 32087350 | 37949847 | 22795478 | 25027376 | 26573700 | 28245962 | 33466755 | 29507376 | 28733223 | 32808743 | 37305718
ABCB11	p.R1231W	substitution	likely_pathogenic	2-169781241-G-A 5/249278=2.00579e-05 afr:0/15486=0 amr:1/34528=2.8962e-05 asj:0/10066=0 eas:0/17976=0 fin:0/21546=0 nfe:4/113022=3.53913e-05 oth:0/6054=0 sas:0/30600=0	D	D	D	YES	15	YES	12	NO	0	NO	0	YES	27706244 | 26382629 | 25847299 | 20232290 | 16871584 | 18395098 | 19101985 | 28039895 | 35626323 | 32087350 | 37697751 | 22795478 | 25027376 | 32808743 | 22454051 | 35884482 | 28733223
ABCB11	p.R1235X	nonsense	pathogenic	2-169781229-G-A 1/31384=3.18634e-05 afr:0/8708=0 amr:0/848=0 asj:0/290=0 eas:0/1560=0 fin:0/3476=0 nfe:1/15418=6.48593e-05 oth:0/1084=0	-	A	-	YES	6	YES	6	NO	0	NO	0	NO	25847799 | 28839429 | 18395098 | 36995996 | 22795478 | 33466755 | 32808743 | 28733223
ABCB11	p.R1268P	substitution	vus	-	D	D	D	NO	0	NO	0	NO	0	NO	0	NO	32808743
ABCB11	p.R1268Q	substitution	likely_pathogenic	-	D	D	D	YES	4	YES	2	NO	0	NO	0	YES	9806540 | 32508937 | 17876294 | 12370274 | 17947449 | 37697751 | 22795478 | 25027376 | 21103971 | 26573700 | 20422495 | 15975683 | 23685087 | 28245962 | 17051391 | 18376240 | 14551707 | 19101985 | 17538962 | 27059119 | 23758865 | 21219577 | 20103563 | 16180115 | 14699511 | 12663868
ABCB11	p.R1268W	substitution	likely_pathogenic	2-169780296-G-A 1/247004=4.04852e-06 afr:1/15482=6.45911e-05 amr:0/34526=0 asj:0/10056=0 eas:0/17980=0 fin:0/21546=0 nfe:0/110770=0 oth:0/6044=0 sas:0/30600=0	D	D	D	YES	2	YES	2	NO	0	NO	0	NO	26858187 | 38341604 | 29507376
ABCB11	p.R1276C	substitution	vus	-	D	D	D	YES	1	NO	0	YES	1	NO	0	NO	29404523
ABCB11	p.R128C	substitution	vus	2-169869789-G-A 1/246252=4.06088e-06 afr:0/15434=0 amr:0/33958=0 asj:0/9916=0 eas:0/17936=0 fin:0/21468=0 nfe:0/111892=0 oth:0/5952=0 sas:1/29696=3.36746e-05	D, T	N	P	YES	1	YES	1	NO	0	NO	0	NO	34961929
ABCB11	p.R128H	substitution	vus	2-169869788-C-T 53/277190=0.0001912045889101338 afr:43/24146=0.001780833264308788 amr:6/34726=0.0001727812014052871 asj:0/10150=0 eas:0/19486=0 fin:0/24950=0 nfe:3/127162=2.359195357103537e-05 oth:1/7028=0.0001422879908935686 sas:0/29542=0	T	N	P, B	NO	0	NO	0	NO	0	NO	0	NO	22795478
ABCB11	p.R175G	substitution	vus	-	D	D	D	YES	2	YES	2	NO	0	NO	0	NO	29238877 | 17264802
ABCB11	p.R181del	deletion	vus	-	-	-	-	YES	1	YES	1	NO	0	NO	0	NO	32087350
ABCB11	p.R181I	substitution	vus	-	D	D	B	YES	1	YES	1	NO	0	NO	0	NO	27050426 | 26382629 | 32808743
ABCB11	p.R201H	substitution	vus	-	-	-	-	YES	1	YES	1	NO	0	NO	0	NO	31450232
ABCB11	p.R223C	substitution	vus	2-169850337-G-A 21/246512=8.51886e-05 afr:0/15282=0 amr:8/34102=0.00023459 asj:0/9994=0 eas:9/17744=0.000507214 fin:0/21472=0 nfe:4/111682=3.5816e-05 oth:0/5986=0 sas:0/30250=0	T	D	D	YES	3	YES	3	NO	0	NO	0	NO	31450232 | 32087350 | 38323732 | 22795478 | 19571440 | 32808743 | 37305718
ABCB11	p.R299I	substitution	vus	2-169847323-C-A 13/280226=4.63911271616481e-05 afr:12/24184=0.0004961958319550116 amr:1/35334=2.830135280466406e-05 asj:0/10346=0 eas:0/19520=0 fin:0/24978=0 nfe:0/128142=0 oth:0/7126=0 sas:0/30596=0	D	D	B	YES	1	NO	0	NO	0	NO	0	NO	35626323
ABCB11	p.R299K	substitution	vus	2-169847323-C-T 60/280226=0.000214112894592222 afr:0/24184=0 amr:0/35334=0 asj:0/10346=0 eas:60/19520=0.003073770491803279 fin:0/24978=0 nfe:0/128142=0 oth:0/7126=0 sas:0/30596=0	T	N	B	NO	0	NO	0	NO	0	NO	0	NO	22795478 | 19571440 | 16763017 | 25323205
ABCB11	p.R303fs	frameshift	pathogenic	-	-	-	-	YES	3	YES	3	NO	0	NO	0	NO	9806540 | 24385022 | 32087350 | 15975683 | 14551707
ABCB11	p.R303G	substitution	vus	-	D	D	D	YES	2	YES	2	NO	0	NO	0	NO	19797282 | 32087350 | 22795478 | 25342496 | 28838453 | 38108658
ABCB11	p.R303K	substitution	vus	-	D, T	D	D, P	YES	3	YES	3	NO	0	NO	0	NO	18395098 | 18853996 | 18692205 | 19845854 | 22795478 | 20214736 | 19750581 | 24339557 | 38108658
ABCB11	p.R303M	substitution	vus	-	D	D	D	NO	0	NO	0	NO	0	NO	0	NO	29304564
ABCB11	p.R313S	substitution	vus	2-169842766-G-T 2/248630=8.04408e-06 afr:0/15464=0 amr:0/34408=0 asj:0/10050=0 eas:0/17960=0 fin:0/21538=0 nfe:2/112588=1.77639e-05 oth:0/6036=0 sas:0/30586=0	T	D	B	YES	1	YES	1	NO	0	NO	0	NO	18395098 | 22795478 | 19101985 | 35884482 | 38108658
ABCB11	p.R33R	synonymous	vus	2-169873289-T-G 2/230482=8.67747e-06 afr:0/13808=0 amr:2/32518=6.15044e-05 asj:0/9536=0 eas:0/17132=0 fin:0/20792=0 nfe:0/103640=0 oth:0/5686=0 sas:0/27370=0	-	-	-	NO	0	NO	0	NO	0	NO	0	NO	22795478 | 28733223
ABCB11	p.R33S	substitution	vus	2-169870864-C-G 1/248744=4.0202e-06 afr:0/15478=0 amr:0/34394=0 asj:0/10054=0 eas:0/17968=0 fin:0/21482=0 nfe:1/112770=8.86761e-06 oth:0/6030=0 sas:0/30568=0	T	N	B	YES	1	YES	1	NO	0	NO	0	NO	34016879 | 32808743
ABCB11	p.R387C	substitution	vus	2-169836414-G-A 2/248892=8.03561e-06 afr:0/15480=0 amr:0/34458=0 asj:0/10052=0 eas:0/17896=0 fin:0/21530=0 nfe:2/112844=1.77236e-05 oth:0/6038=0 sas:0/30594=0	D	D	B	YES	1	YES	1	NO	0	NO	0	NO	32087350
ABCB11	p.R387H	substitution	vus	2-169836413-C-T 2/248890=8.03568e-06 afr:0/15478=0 amr:0/34466=0 asj:0/10050=0 eas:0/17898=0 fin:0/21534=0 nfe:1/112832=8.86273e-06 oth:0/6040=0 sas:1/30592=3.26883e-05	D	D	D, P	YES	6	YES	5	NO	0	NO	0	NO	20232290 | 31450232 | 36995996 | 22795478 | 28733223
ABCB11	p.R415Q	substitution	vus	2-169833151-C-T 32/278902=0.0001147356419100616 afr:0/24132=0 amr:5/34682=0.0001441670030563405 asj:1/10324=9.686168151879117e-05 eas:0/19402=0 fin:0/24996=0 nfe:22/127892=0.0001720201419948081 oth:0/7060=0 sas:4/30414=0.000131518	T	N	B	NO	0	NO	0	NO	0	NO	0	NO	22795478 | 31341876 | 19101985 | 15077010
ABCB11	p.R415X	nonsense	pathogenic	-	-	A	-	YES	12	YES	10	NO	0	NO	0	NO	19845854 | 32309332 | 29412511 | 28776642 | 27050426 | 20232290 | 35626323 | 36995996 | 32087350 | 22795478 | 33466755 | 28027573 | 32808743 | 28733223 | 20214736 | 35126842
ABCB11	p.R432T	substitution	likely_pathogenic	-	D	A	D	YES	1	NO	0	YES	1	NO	0	YES	16039748 | 24711118 | 37949847 | 22795478 | 25027376 | 21103971 | 26573700 | 17051391 | 31341876 | 19101985 | 17141228 | 21567408 | 14551707 | 20849526 | 20028269 | 18698235 | 16890614 | 16763017 | 12076678 | 20103563 | 14699511 | 15975683 | 38274098
ABCB11	p.R470Q	substitution	vus	-	D	D	D	YES	12	YES	12	NO	0	NO	0	NO	27050426 | 25847299 | 31450232 | 26678486 | 18395098 | 34016879 | 32087350 | 34828443 | 22795478 | 31341876 | 19101985
ABCB11	p.R470X	nonsense	pathogenic	2-169830251-G-A 3/248806=1.20576e-05 afr:1/15460=6.46831e-05 amr:2/34484=5.79979e-05 asj:0/10050=0 eas:0/17960=0 fin:0/21528=0 nfe:0/112698=0 oth:0/6036=0 sas:0/30590=0	-	A	-	YES	6	YES	5	NO	0	NO	0	NO	24214725 | 20232290 | 34016879 | 35626323 | 32087350 | 22795478 | 33466755 | 35126842
ABCB11	p.R487C	substitution	vus	2-169828536-G-A 7/279132=2.507774099709098e-05 afr:0/24156=0 amr:1/35174=2.84300904076875e-05 asj:0/10324=0 eas:0/19352=0 fin:0/24988=0 nfe:5/127474=3.922368482984766e-05 oth:0/7104=0 sas:1/30560=3.27225e-05	D	D	D	YES	2	YES	2	NO	0	NO	0	NO	32309332 | 32087350 | 32808743 | 37208429
ABCB11	p.R487H	substitution	vus	2-169828535-C-T 28/279152=0.0001003037771536654 afr:1/24162=4.138730237563115e-05 amr:3/35168=8.530482256596907e-05 asj:0/10326=0 eas:1/19354=5.166890565257828e-05 fin:0/24990=0 nfe:22/127478=0.0001725787979102276 oth:1/7106=0.0001407261469180974 sas:0/30568=0	D	D	D	YES	15	YES	11	NO	0	NO	0	NO	32695736 | 29412511 | 29104077 | 27050426 | 26858187 | 20683201 | 12717091 | 18692205 | 27426735 | 31745229 | 32309332 | 36995996 | 32087350 | 38341604 | 22795478 | 15975683 | 17051391 | 19571440 | 27239116 | 19750581 | 29507376 | 28733223 | 32808743 | 24339557
ABCB11	p.R487L	substitution	vus	-	D	D	D	NO	0	NO	0	NO	0	NO	0	NO	22795478 | 19571440
ABCB11	p.R487P	substitution	vus	-	D	D	D	YES	8	YES	7	NO	0	NO	0	NO	18395098 | 31160058 | 25383786 | 18937870 | 34016879 | 36995996 | 32087350 | 22795478 | 28733223 | 27426735 | 19571440 | 18692205
ABCB11	p.R495T	substitution	vus	-	D	D	D	YES	1	NO	0	NO	0	NO	0	NO	37697751
ABCB11	p.R517H	substitution	vus	2-169828445-C-T 3/248502=1.20723e-05 afr:1/15470=6.46412e-05 amr:0/34408=0 asj:0/10050=0 eas:1/17934=5.576e-05 fin:0/21538=0 nfe:1/112476=8.89079e-06 oth:0/6028=0 sas:0/30598=0	D	D	D	YES	5	YES	4	NO	0	NO	0	NO	18395098 | 27050426 | 24644547 | 27706244 | 32087350 | 22795478 | 19101985
ABCB11	p.R520X	nonsense	pathogenic	-	-	A	-	YES	7	YES	7	NO	0	NO	0	NO	32793533 | 18395098 | 34016879 | 32087350 | 34828443 | 22795478
ABCB11	p.R52R	synonymous	vus	2-169870015-C-T 91/279716=0.0003253299775486565 afr:78/24170=0.003227141083988415 amr:10/35164=0.0002843817540666591 asj:0/10292=0 eas:0/19524=0 fin:0/24922=0 nfe:1/127992=7.812988311769485e-06 oth:2/7110=0.0002812939521800281 sas:0/30542=0 2-169870015-C-G 4/248334=1.61073e-05 afr:0/15466=0 amr:0/34316=0 asj:0/10002=0 eas:4/17964=0.000222668 fin:0/21446=0 nfe:0/112576=0 oth:0/6022=0 sas:0/30542=0	-	-	-	NO	0	NO	0	NO	0	NO	0	NO	22795478 | 16763017
ABCB11	p.R52W	substitution	vus	2-169870017-G-A 4/248164=1.61184e-05 afr:0/15464=0 amr:1/34302=2.91528e-05 asj:0/9984=0 eas:0/17952=0 fin:0/21426=0 nfe:3/112502=2.66662e-05 oth:0/6002=0 sas:0/30532=0	D	D	D	YES	3	YES	3	NO	0	NO	0	NO	26678486 | 30366773 | 23437912 | 32087350
ABCB11	p.R566K	substitution	vus	2-169826667-C-T 1/248368=4.02628e-06 afr:0/15462=0 amr:0/34360=0 asj:0/10046=0 eas:0/17878=0 fin:0/21504=0 nfe:0/112506=0 oth:1/6020=0.000166113 sas:0/30592=0	D	D	D	NO	0	NO	0	NO	0	NO	0	NO	32808743
ABCB11	p.R571T	substitution	vus	-	D	D	D	YES	2	YES	2	NO	0	NO	0	NO	36995996
ABCB11	p.R575Q	substitution	vus	2-169826640-C-T 34/248542=0.000136798 afr:1/15462=6.46747e-05 amr:10/34418=0.000290546 asj:0/10044=0 eas:0/17928=0 fin:0/21532=0 nfe:21/112526=0.000186624 oth:2/6034=0.000331455 sas:0/30598=0	D	D	D	YES	1	NO	0	YES	1	NO	0	NO	29304564 | 34711244
ABCB11	p.R575X	nonsense	pathogenic	2-169826641-G-A 10/248568=4.02304e-05 afr:0/15464=0 amr:9/34420=0.000261476 asj:0/10044=0 eas:0/17926=0 fin:0/21536=0 nfe:1/112542=8.88557e-06 oth:0/6036=0 sas:0/30600=0	-	A	-	YES	22	YES	20	YES	1	YES	1	NO	25847299 | 21490445 | 17452236 | 28945205 | 26516723 | 14988830 | 10579978 | 12717091 | 18395098 | 9806540 | 34016879 | 32087350 | 38341604 | 37168916 | 37762919 | 24711473 | 22795478 | 15975683 | 18376240 | 14551707 | 27239116 | 31288715 | 28838453 | 28733223 | 21219577 | 20849526 | 19750581 | 35884482 | 24339557
ABCB11	p.R616G	substitution	vus	-	D	D	D	NO	0	NO	0	NO	0	NO	0	NO	16763017 | 22795478 | 19571440
ABCB11	p.R616H	substitution	likely_pathogenic	2-169826024-C-T 5/247560=2.01971e-05 afr:2/15420=0.000129702 amr:0/34316=0 asj:0/10024=0 eas:0/17820=0 fin:0/21484=0 nfe:1/111950=8.93256e-06 oth:0/6000=0 sas:2/30546=6.5475e-05	D	D	D	YES	2	YES	2	NO	0	NO	0	NO	27050426 | 32087350 | 32808743
ABCB11	p.R696Q	substitution	vus	2-169820807-C-T 39/208512=0.0001870395948434623 afr:17/19008=0.0008943602693602694 amr:8/27348=0.000292525961679099 asj:0/9218=0 eas:0/14110=0 fin:0/21170=0 nfe:9/88044=0.000102221616464495 oth:0/5874=0 sas:5/23740=0.000210615	T	D	B	NO	0	NO	0	NO	0	NO	0	NO	22795478
ABCB11	p.R696W	substitution	vus	2-169820808-G-A 9/208568=4.315139426949484e-05 afr:2/19018=0.0001051635292880429 amr:0/27352=0 asj:0/9214=0 eas:0/14102=0 fin:0/21182=0 nfe:3/88086=3.405762550234998e-05 oth:0/5866=0 sas:4/23748=0.000168435	D	D	D, P	YES	3	YES	2	NO	0	YES	1	NO	32309332 | 32942997 | 24969679 | 32808743 | 37305718
ABCB11	p.R698C	substitution	vus	2-169820802-G-A 11/211276=5.206459796664079e-05 afr:1/19268=5.189952252439278e-05 amr:0/27684=0 asj:0/9244=0 eas:0/14406=0 fin:0/21306=0 nfe:10/89554=0.0001116644705987449 oth:0/5902=0 sas:0/23912=0	D	D	D, P	YES	1	YES	1	NO	0	NO	0	NO	28733223 | 33915153 | 22795478
ABCB11	p.R698H	substitution	vus	2-169820801-C-T 795/212994=0.003732499507028367 afr:145/19434=0.007461150560872697 amr:49/27878=0.001757658368606069 asj:133/9272=0.01434426229508197 eas:0/14552=0 fin:121/21428=0.005646817248459959 nfe:314/90462=0.00347107072582963 oth:25/5934=0.004213009774182676 sas:8/24034=0.000332862	D, T	D	B	YES	3	YES	3	NO	0	NO	0	NO	20232290 | 22795478 | 17051391 | 23022423 | 31021034 | 19139070 | 28733223 | 19101985 | 31894354 | 26823041 | 19571440 | 17264802 | 14999697 | 16763017 | 22577218 | 23279303 | 23750872 | 28524363 | 36051334 | 35884482 | 37948000 | 35894240
ABCB11	p.R830fs	frameshift	pathogenic	2-169801236-CT-C 1/248550=4.02334e-06 afr:0/15458=0 amr:0/34362=0 asj:0/10044=0 eas:1/17962=5.56731e-05 fin:0/21536=0 nfe:0/112564=0 oth:0/6030=0 sas:0/30594=0	-	-	-	YES	2	YES	2	NO	0	NO	0	NO	27050426 | 32087350
ABCB11	p.R832C	substitution	likely_pathogenic	2-169801231-G-A 2/279922=7.144847493230257e-06 afr:0/24174=0 amr:0/35210=0 asj:0/10332=0 eas:0/19500=0 fin:0/25018=0 nfe:2/127974=1.562817447293982e-05 oth:0/7118=0 sas:0/30596=0	D	D	D	YES	17	YES	17	NO	0	NO	0	YES	18395098 | 19101985 | 22364601 | 24644547 | 25847799 | 26678486 | 27114171 | 31556557 | 32087350 | 33915153 | 22795478 | 25027376 | 33466755 | 28733223 | 21134824
ABCB11	p.R832G	substitution	likely_pathogenic	-	D	D	D	YES	1	YES	1	NO	0	NO	0	NO	31630127
ABCB11	p.R832H	substitution	likely_pathogenic	2-169801230-C-T 1/248566=4.02308e-06 afr:0/15458=0 amr:0/34366=0 asj:0/10040=0 eas:0/17966=0 fin:0/21542=0 nfe:1/112568=8.88352e-06 oth:0/6030=0 sas:0/30596=0	D	D	D	YES	5	YES	3	NO	0	NO	0	NO	20683201 | 34016879 | 32087350 | 33915153 | 34278601 | 22795478 | 32808743
ABCB11	p.R851Q	substitution	vus	-	-	-	-	YES	1	NO	0	NO	0	NO	0	NO	31450232
ABCB11	p.R8X	nonsense	pathogenic	2-169874614-G-A 3/248994=1.20485e-05 afr:0/15474=0 amr:0/34444=0 asj:0/10058=0 eas:0/17972=0 fin:2/21536=9.28678e-05 nfe:0/112872=0 oth:0/6040=0 sas:1/30598=3.26819e-05	-	A	-	YES	8	YES	5	NO	0	NO	0	NO	34016879 | 36995996 | 32087350 | 37697751 | 38341604 | 28733223
ABCB11	p.R920G	substitution	vus	2-169792796-T-C 1/31404=3.18431e-05 afr:0/8710=0 amr:0/848=0 asj:0/290=0 eas:1/1558=0.000641849 fin:0/3476=0 nfe:0/15436=0 oth:0/1086=0	D	N	B	NO	0	NO	0	NO	0	NO	0	NO	32808743
ABCB11	p.R920R	synonymous	vus	2-169792794-C-T 2/249026=8.03129e-06 afr:1/15482=6.45911e-05 amr:0/34520=0 asj:0/10056=0 eas:0/17972=0 fin:0/21544=0 nfe:1/112804=8.86493e-06 oth:0/6050=0 sas:0/30598=0	-	-	-	YES	1	NO	0	YES	1	NO	0	NO	25565657
ABCB11	p.R928Q	substitution	vus	2-169792771-C-T 11/280094=3.92725299363785e-05 afr:1/24198=4.132572939912389e-05 amr:0/35354=0 asj:0/10338=0 eas:9/19530=0.0004608294930875576 fin:1/25004=3.999360102383618e-05 nfe:0/127964=0 oth:0/7126=0 sas:0/30580=0	T	N	B	YES	2	YES	1	NO	0	NO	0	NO	26382629 | 23279303
ABCB11	p.R928X	nonsense	pathogenic	2-169792772-G-A 1/248702=4.02088e-06 afr:1/15484=6.45828e-05 amr:0/34506=0 asj:0/10052=0 eas:0/17970=0 fin:0/21538=0 nfe:0/112542=0 oth:0/6036=0 sas:0/30574=0	-	A	-	YES	12	YES	11	NO	0	NO	0	NO	33450190 | 29091294 | 27050426 | 26382629 | 21490445 | 17241866 | 20683201 | 24969679 | 36995996 | 32087350 | 37168916 | 22795478 | 32808743
ABCB11	p.R948C	substitution	vus	-	D	D	D	YES	9	YES	7	YES	1	NO	0	NO	26678486 | 20683201 | 18395098 | 31538484 | 19101985 | 34016879 | 32087350 | 38341604 | 22795478
ABCB11	p.R958Q	substitution	vus	2-169791877-C-T 11/280604=3.920115180111473e-05 afr:0/24200=0 amr:0/35376=0 asj:0/10350=0 eas:10/19534=0.0005119279205487867 fin:0/25010=0 nfe:1/128400=7.78816199376947e-06 oth:0/7136=0 sas:0/30598=0	T	N	B	NO	0	NO	0	NO	0	NO	0	NO	22795478 | 19571440 | 16763017
ABCB11	p.S1022F	substitution	vus	-	T	D	D	NO	0	NO	0	NO	0	NO	0	YES	37949847
ABCB11	p.S1027R	substitution	vus	2-169789019-A-T 1/248442=4.02508e-06 afr:0/15402=0 amr:0/34458=0 asj:0/10046=0 eas:0/17948=0 fin:0/21534=0 nfe:1/112666=8.87579e-06 oth:0/6028=0 sas:0/30360=0	D	D	D	NO	0	NO	0	NO	0	NO	0	NO	26678486
ABCB11	p.S1093T	substitution	vus	-	T	N	B	NO	0	NO	0	NO	0	NO	0	NO	27046439
ABCB11	p.S1100fs	frameshift	pathogenic	-	-	-	-	YES	2	YES	2	NO	0	NO	0	NO	27493120 | 26678486 | 29238877 | 33070363
ABCB11	p.S1114R	substitution	vus	-	D	D	D, P	NO	0	NO	0	NO	0	NO	0	NO	22795478
ABCB11	p.S1120N	substitution	vus	-	D	D	D	NO	0	NO	0	NO	0	NO	0	NO	37949847 | 22795478 | 28733223
ABCB11	p.S1144R	substitution	pathogenic	-	D	D	P	NO	0	NO	0	NO	0	NO	0	NO	19101985 | 22795478 | 25027376
ABCB11	p.S1154fs	frameshift	pathogenic	-	-	-	-	YES	1	YES	1	NO	0	NO	0	NO	36995996
ABCB11	p.S1154P	substitution	pathogenic	-	D	D	D	YES	1	YES	1	NO	0	NO	0	NO	18395098 | 19101985 | 22795478 | 25027376
ABCB11	p.S1214fs	frameshift	likely_pathogenic	-	-	-	-	NO	0	NO	0	NO	0	NO	0	NO	32808743
ABCB11	p.S1321N	substitution	vus	2-169780136-C-T 36/249214=0.000144454 afr:0/15486=0 amr:0/34518=0 asj:0/10062=0 eas:0/17976=0 fin:0/21544=0 nfe:0/112978=0 oth:0/6050=0 sas:36/30600=0.00117647	D	D	D	NO	0	NO	0	NO	0	NO	0	NO	28733223
ABCB11	p.S136S	synonymous	vus	2-169853214-G-A 101/231838=0.0004356490307887404 afr:54/20250=0.002666666666666667 amr:23/28780=0.0007991660875608061 asj:1/9376=0.0001066552901023891 eas:0/15976=0 fin:1/22632=4.418522446094026e-05 nfe:19/104504=0.0001818112225369364 oth:3/6026=0.0004978426817125788 sas:0/24294=0	-	-	-	NO	0	NO	0	NO	0	NO	0	NO	22795478
ABCB11	p.S194P	substitution	vus	-	D, T	D	D, P	NO	0	NO	0	NO	0	NO	0	NO	22795478 | 15975683 | 17051391 | 19101985 | 14999697
ABCB11	p.S226L	substitution	vus	2-169850327-G-A 1/246750=4.05268e-06 afr:0/15296=0 amr:0/34158=0 asj:0/10000=0 eas:1/17764=5.62936e-05 fin:0/21470=0 nfe:0/111814=0 oth:0/5982=0 sas:0/30266=0	D	D	B	YES	8	YES	7	NO	0	NO	0	NO	20232290 | 29412511 | 27050426 | 26382629 | 20414253 | 27239116 | 32087350 | 22795478 | 32808743 | 37305718
ABCB11	p.S25X	nonsense	pathogenic	-	-	A	-	YES	3	YES	2	NO	0	NO	0	NO	16871584 | 18395098 | 28626473 | 35884482
ABCB11	p.S32X	nonsense	likely_pathogenic	-	-	A	-	NO	0	NO	0	NO	0	NO	0	NO	32808743
ABCB11	p.S462R	substitution	vus	-	D	D	D	YES	4	YES	4	NO	0	NO	0	NO	37361697 | 36995996 | 28733223
ABCB11	p.S4X	nonsense	pathogenic	-	-	A	-	YES	1	YES	1	NO	0	NO	0	NO	28730136
ABCB11	p.S56L	substitution	vus	2-169870004-G-A 148/280006=0.0005285601022835225 afr:5/24178=0.0002067995698568947 amr:4/35234=0.0001135267071578589 asj:0/10330=0 eas:0/19518=0 fin:1/24958=4.006731308598445e-05 nfe:133/128098=0.001038267576386829 oth:4/7114=0.000562271577171774 sas:1/30576=3.27054e-05	T	N	B	NO	0	NO	0	NO	0	NO	0	NO	20010382
ABCB11	p.S587X	nonsense	pathogenic	-	-	A	-	YES	6	YES	3	NO	0	NO	0	NO	29412511 | 27050426 | 26382629 | 32087350 | 37697751 | 32808743
ABCB11	p.S593R	substitution	vus	-	D	D	D	YES	3	YES	3	NO	0	NO	0	NO	25847299 | 10579978 | 32087350 | 22795478 | 17051391 | 18376240 | 14551707 | 31341876 | 19101985 | 21219577 | 15975683
ABCB11	p.S66N	substitution	vus	-	D, T	D	P	YES	3	YES	3	NO	0	NO	0	NO	27050426 | 25847299 | 32087350 | 32808743
ABCB11	p.S699P	substitution	vus	-	T	D	D, P	YES	3	YES	3	NO	0	NO	0	NO	20232290 | 32087350 | 22795478
ABCB11	p.S701P	substitution	vus	2-169820793-A-G 66/217172=0.0003039065809588713 afr:63/19792=0.003183104284559418 amr:0/28326=0 asj:0/9310=0 eas:0/14884=0 fin:0/21684=0 nfe:0/92870=0 oth:0/6020=0 sas:3/24286=0.000123528	D, T	D	P	NO	0	NO	0	NO	0	NO	0	NO	22795478
ABCB11	p.S874P	substitution	vus	2-169792934-A-G 37/249128=0.000148518 afr:0/15484=0 amr:36/34516=0.00104299 asj:0/10058=0 eas:0/17976=0 fin:0/21544=0 nfe:0/112902=0 oth:1/6050=0.000165289 sas:0/30598=0	D, T	D	B	NO	0	NO	0	NO	0	NO	0	NO	22795478
ABCB11	p.S901I	substitution	likely_pathogenic	-	D	D	B, P	YES	2	YES	2	NO	0	NO	0	NO	27050426 | 34961929
ABCB11	p.S901R	substitution	likely_pathogenic	-	D	D	P	YES	6	YES	6	NO	0	NO	0	NO	25847299 | 21219577 | 36995996 | 32087350 | 38341604 | 22795478 | 29507376 | 28733223
ABCB11	p.S999P	substitution	vus	2-169791755-A-G 1/249222=4.01249e-06 afr:0/15486=0 amr:0/34528=0 asj:0/10066=0 eas:1/17976=5.56297e-05 fin:0/21548=0 nfe:0/112966=0 oth:0/6050=0 sas:0/30602=0	D, T	D	D	NO	0	NO	0	NO	0	NO	0	NO	32808743
ABCB11	p.T1029K	substitution	vus	-	D, T	D	P	YES	3	YES	3	NO	0	NO	0	NO	18395098 | 24644547 | 32087350 | 22795478
ABCB11	p.T1086T	synonymous	benign	2-169787328-T-C 2267/274868=0.008247595209336845 afr:2109/23690=0.08902490502321654 amr:111/34760=0.003193325661680092 asj:0/10198=0 eas:0/19236=0 fin:0/24674=0 nfe:29/125754=0.0002306089667127885 oth:15/7022=0.002136143548846483 sas:3/29534=0.000101578	-	-	-	NO	0	NO	0	NO	0	NO	0	NO	25085279 | 22795478 | 20010382 | 16763017
ABCB11	p.T1121I	substitution	vus	-	D	D	D	YES	1	YES	1	NO	0	NO	0	NO	36995996
ABCB11	p.T1210P	substitution	likely_pathogenic	-	D	D	D	YES	12	YES	12	NO	0	NO	0	YES	20232290 | 18395098 | 22609309 | 24530123 | 25716872 | 37361697 | 32087350 | 34828443 | 22795478 | 26573700 | 23685087 | 28245962 | 33466755 | 30954630 | 19101985 | 28733223
ABCB11	p.T1246I	substitution	vus	-	D	D	D	YES	1	YES	1	NO	0	NO	0	NO	32087350
ABCB11	p.T1251I	substitution	vus	-	D	D	D	YES	1	NO	0	NO	0	NO	0	NO	35626323
ABCB11	p.T1256M	substitution	vus	2-169780331-G-A 18/246668=7.29726e-05 afr:0/15480=0 amr:2/34490=5.79878e-05 asj:0/10056=0 eas:0/17972=0 fin:0/21536=0 nfe:0/110520=0 oth:1/6030=0.000165837 sas:15/30584=0.000490453	D	D	D, P	YES	1	YES	1	NO	0	NO	0	NO	36995996
ABCB11	p.T1269fs	frameshift	pathogenic	2-169780293-TC-T 1/247024=4.04819e-06 afr:0/15486=0 amr:0/34528=0 asj:0/10056=0 eas:0/17980=0 fin:0/21546=0 nfe:0/110784=0 oth:1/6044=0.000165453 sas:0/30600=0	-	-	-	YES	1	YES	1	NO	0	NO	0	NO	34016879
ABCB11	p.T127fs	frameshift	pathogenic	-	-	-	-	YES	32	YES	32	NO	0	NO	0	NO	28039895 | 18395098 | 32087350 | 33915153 | 35884482
ABCB11	p.T1316fs	frameshift	pathogenic	2-169780152-TG-T 1/249226=4.01242e-06 afr:0/15486=0 amr:0/34526=0 asj:0/10062=0 eas:0/17976=0 fin:0/21546=0 nfe:1/112976=8.85144e-06 oth:0/6056=0 sas:0/30598=0	-	-	-	YES	3	YES	3	NO	0	NO	0	NO	29091294 | 34016879 | 32087350
ABCB11	p.T155P	substitution	vus	-	T	N	P, B	YES	2	YES	2	NO	0	NO	0	NO	32087350
ABCB11	p.T242I	substitution	vus	2-169850279-G-A 1/31392=3.18552e-05 afr:1/8716=0.000114732 amr:0/848=0 asj:0/290=0 eas:0/1556=0 fin:0/3476=0 nfe:0/15418=0 oth:0/1088=0	D	D	D	YES	1	YES	1	NO	0	NO	0	NO	18395098 | 22795478 | 19101985
ABCB11	p.T451T	synonymous	vus	-	-	-	-	NO	0	NO	0	NO	0	NO	0	NO	26663398
ABCB11	p.T463I	substitution	likely_pathogenic	2-169830271-G-A 1/31372=3.18756e-05 afr:0/8710=0 amr:0/846=0 asj:0/290=0 eas:0/1540=0 fin:0/3474=0 nfe:1/15424=6.4834e-05 oth:0/1088=0	D	D	D	YES	4	YES	4	NO	0	NO	0	YES	19101985 | 18395098 | 32087350 | 37949847 | 32433800 | 36142670 | 22795478 | 25027376 | 33466755 | 31341876 | 22001980 | 22454051 | 34794484 | 35126842
ABCB11	p.T510T	synonymous	vus	2-169828465-G-T 31/279796=0.0001107950077913909 afr:4/24180=0.0001654259718775848 amr:0/35242=0 asj:0/10338=0 eas:0/19444=0 fin:0/25006=0 nfe:27/127872=0.0002111486486486487 oth:0/7114=0 sas:0/30600=0	-	-	-	NO	0	NO	0	NO	0	NO	0	NO	22795478 | 19101985 | 14999697
ABCB11	p.T586I	substitution	vus	-	D	D	D	NO	0	NO	0	NO	0	NO	0	YES	19101985 | 22795478 | 25027376
ABCB11	p.T619A	substitution	vus	2-169826016-T-C 2/247736=8.07311e-06 afr:1/15430=6.48088e-05 amr:0/34336=0 asj:0/10034=0 eas:0/17822=0 fin:0/21492=0 nfe:1/112056=8.92411e-06 oth:0/6010=0 sas:0/30556=0	D	D	B	NO	0	NO	0	NO	0	NO	0	NO	22795478 | 19571440 | 16763017
ABCB11	p.T625fs	frameshift	likely_pathogenic	-	-	-	-	NO	0	NO	0	NO	0	NO	0	NO	26678486
ABCB11	p.T633P	substitution	vus	-	T	N	B	YES	1	YES	1	NO	0	NO	0	NO	24516753
ABCB11	p.T655I	substitution	vus	2-169825907-G-A 5/247820=2.01759e-05 afr:0/15442=0 amr:0/34298=0 asj:0/10038=0 eas:0/17822=0 fin:0/21476=0 nfe:5/112240=4.45474e-05 oth:0/5988=0 sas:0/30516=0	D, T	D	D	NO	0	NO	0	NO	0	NO	0	YES	19101985 | 22795478 | 21567408
ABCB11	p.T859R	substitution	vus	2-169801149-G-C 1/247018=4.04829e-06 afr:0/15428=0 amr:0/34228=0 asj:0/9972=0 eas:0/17950=0 fin:0/21468=0 nfe:1/111878=8.93831e-06 oth:0/5984=0 sas:0/30110=0	D	D	P	YES	3	YES	3	NO	0	NO	0	NO	18395098 | 24644547 | 32087350 | 19845854 | 22795478 | 31341876 | 19101985
ABCB11	p.T87R	substitution	vus	-	D	D	D, P	YES	1	NO	0	NO	0	NO	0	NO	20683201 | 22795478
ABCB11	p.T919A	substitution	vus	-	T	N	B	NO	0	NO	0	NO	0	NO	0	NO	32203132
ABCB11	p.T919del	deletion	likely_pathogenic	-	-	-	-	YES	2	YES	2	NO	0	NO	0	NO	25847799 | 28839429 | 22795478 | 33466755 | 28733223
ABCB11	p.T923P	substitution	vus	2-169792787-T-G 1/248926=4.01726e-06 afr:0/15482=0 amr:0/34518=0 asj:0/10056=0 eas:0/17972=0 fin:0/21548=0 nfe:1/112710=8.87233e-06 oth:0/6046=0 sas:0/30594=0	D, T	D	D	YES	1	NO	0	YES	1	NO	0	NO	15300568 | 22795478 | 17051391 | 18376240 | 19101985 | 15975683
ABCB11	p.T965S	substitution	vus	2-169791857-T-A 17/249254=6.82035e-05 afr:0/15486=0 amr:0/34528=0 asj:0/10064=0 eas:17/17974=0.000945811 fin:0/21546=0 nfe:0/113002=0 oth:0/6052=0 sas:0/30602=0	T	N	B	NO	0	NO	0	NO	0	NO	0	NO	22795478
ABCB11	p.V1112F	substitution	vus	-	D	D	D	YES	1	YES	1	NO	0	NO	0	NO	25771912
ABCB11	p.V1112I	substitution	vus	2-169787252-C-T 5/279384=1.789651519056209e-05 afr:5/24164=0.0002069193842079126 amr:0/35018=0 asj:0/10330=0 eas:0/19472=0 fin:0/24988=0 nfe:0/127994=0 oth:0/7096=0 sas:0/30322=0	D	D	D	NO	0	NO	0	NO	0	NO	0	NO	30934130
ABCB11	p.V1147X	nonsense	pathogenic	-	-	-	-	YES	1	YES	1	NO	0	NO	0	NO	18395098 | 22795478 | 36982896
ABCB11	p.V1159A	substitution	vus	-	D	D	D	YES	1	YES	1	NO	0	NO	0	NO	34016879
ABCB11	p.V1164fs	frameshift	pathogenic	-	-	-	-	YES	6	YES	5	YES	1	NO	0	NO	18395098 | 29404523 | 34016879 | 37361697 | 32087350 | 36995996
ABCB11	p.V1212F	substitution	vus	-	D	D	D	YES	2	YES	2	NO	0	NO	0	NO	21490445 | 32087350 | 22795478
ABCB11	p.V1257fs	frameshift	pathogenic	-	-	-	-	YES	1	YES	1	NO	0	NO	0	NO	9806540 | 15975683
ABCB11	p.V195M	substitution	vus	2-169851887-C-T 4/248408=1.61025e-05 afr:0/15430=0 amr:0/34348=0 asj:0/10050=0 eas:0/17950=0 fin:0/21530=0 nfe:1/112502=8.88873e-06 oth:0/6020=0 sas:3/30578=9.81098e-05	D, T	D	P	YES	1	NO	0	NO	0	NO	0	NO	37697751
ABCB11	p.V195V	synonymous	vus	2-169851885-C-G 12/279768=4.289268250836407e-05 afr:12/24136=0.0004971826317533974 amr:0/35190=0 asj:0/10340=0 eas:0/19508=0 fin:0/24996=0 nfe:0/127912=0 oth:0/7106=0 sas:0/30580=0 2-169851885-C-T 1/31374=3.18735e-05 afr:0/8710=0 amr:0/846=0 asj:0/290=0 eas:0/1560=0 fin:0/3470=0 nfe:1/15410=6.48929e-05 oth:0/1088=0 2-169851885-C-A 3/248394=1.20776e-05 afr:0/15426=0 amr:0/34344=0 asj:0/10050=0 eas…	-	-	-	NO	0	NO	0	NO	0	NO	0	NO	22795478 | 20010382
ABCB11	p.V284A	substitution	likely_pathogenic	2-169847368-A-G 73/280232=0.0002604984441462788 afr:1/24190=4.133939644481191e-05 amr:10/35308=0.0002832219327064688 asj:0/10350=0 eas:0/19520=0 fin:11/25018=0.000439683427931889 nfe:51/128116=0.0003980767429517 oth:0/7130=0 sas:0/30600=0	T	D	P, D	YES	3	YES	2	NO	0	YES	1	YES	17876294 | 19101985 | 34961929 | 37208429 | 22795478 | 17051391 | 23022423 | 28733223 | 19571440 | 17264802 | 14999697 | 16763017
ABCB11	p.V284D	substitution	likely_pathogenic	-	D	D	D	YES	1	NO	0	NO	0	YES	1	NO	23022423 | 30091450 | 26823041
ABCB11	p.V284L	substitution	pathogenic	-	D	D	D	YES	4	YES	4	NO	0	NO	0	YES	24627769 | 11815775 | 18692205 | 18853996 | 19101985 | 22795478 | 17051391 | 27239116 | 23022423 | 17141228 | 20849526 | 19750581 | 19177487 | 15975683 | 24339557
ABCB11	p.V291A	substitution	vus	-	D	D	D	YES	3	YES	2	NO	0	NO	0	NO	26382629 | 27706244 | 32087350 | 32808743
ABCB11	p.V366V	synonymous	vus	2-169836475-G-A 2/279942=7.144337041244258e-06 afr:2/24184=8.269930532583527e-05 amr:0/35248=0 asj:0/10328=0 eas:0/19414=0 fin:0/25002=0 nfe:0/128058=0 oth:0/7122=0 sas:0/30586=0	-	-	-	NO	0	NO	0	NO	0	NO	0	NO	16763017
ABCB11	p.V368fs	frameshift	pathogenic	-	-	-	-	YES	1	YES	1	NO	0	NO	0	NO	18395098
ABCB11	p.V43I	substitution	vus	2-169870836-C-T 497/280382=0.001772581692120036 afr:13/24182=0.0005375899429327599 amr:11/35348=0.0003111915808532307 asj:0/10350=0 eas:1/19532=5.119803399549457e-05 fin:31/24978=0.00124109216110177 nfe:422/128266=0.003290037890009823 oth:12/7130=0.001683029453015428 sas:7/30596=0.000228788	T	N	B	YES	1	NO	0	NO	0	NO	0	NO	23684896 | 28733223 | 22795478
ABCB11	p.V444A	substitution	benign	2-169830328-A-G 159321/279818=0.5693736643103732 afr:13661/24126=0.5662355964519605 amr:14905/35272=0.4225731458380585 asj:5764/10338=0.5575546527374734 eas:14162/19486=0.7267781997331417 fin:12862/25004=0.514397696368581 nfe:76374/127884=0.5972130993713053 oth:3983/7120=0.5594101123595505 sas:17610/30588=0.575716	T	P	B	YES	>2	YES	>2	NO	0	NO	0	YES	20232290 | 16890614 | 18692205 | 23701583 | 29998165 | 31810127 | 25713208 | 26223708 | 26382575 | 22795478 | 25027376 | 21103971 | 26573700 | 20422495 | 15975683 | 23685087 | 28245962 | 17051391 | 18376240 | 25342496 | 33466755 | 20103563 | 23897680 | 26666282 | 23974980 | 19642168 | 19684528 | 20010382 | 20028269 | 20163776 | 20883210 | 21087209 | 22522591 | 22681771 | 23022423 | 23142591 | 163…
ABCB11	p.V444D	substitution	vus	-	T	D	B	NO	0	NO	0	NO	0	NO	0	NO	22795478
ABCB11	p.V444G	substitution	vus	-	T	D	B	NO	0	NO	0	NO	0	NO	0	NO	22795478 | 22522591
ABCB11	p.V454X	nonsense	pathogenic	-	-	-	-	YES	1	YES	1	NO	0	NO	0	NO	29973134
ABCB11	p.V479L	substitution	vus	-	T	D	B	YES	1	YES	1	NO	0	NO	0	NO	32289814 | 32808743
ABCB11	p.V481E	substitution	vus	-	D	D	B	YES	5	YES	5	NO	0	NO	0	NO	18395098 | 20583290 | 34016879 | 22795478 | 25342496 | 19101985
ABCB11	p.V481M	substitution	vus	2-169828554-C-T 31/278364=0.0001113649753560087 afr:0/24108=0 amr:6/35088=0.0001709986320109439 asj:2/10300=0.0001941747572815534 eas:10/19302=0.0005180810278727593 fin:0/24964=0 nfe:2/127016=1.574604774201676e-05 oth:1/7082=0.0001412030499858797 sas:10/30504=0.000327826	D	N	P, B	NO	0	NO	0	NO	0	NO	0	NO	36332446
ABCB11	p.V597fs	frameshift	pathogenic	-	-	-	-	YES	1	NO	0	NO	0	NO	0	NO	37697751
ABCB11	p.V597G	substitution	vus	-	D	D	D	YES	1	YES	1	NO	0	NO	0	NO	34961929
ABCB11	p.V597L	substitution	vus	2-169826575-C-A 1/248594=4.02262e-06 afr:0/15466=0 amr:0/34490=0 asj:0/10042=0 eas:1/17960=5.56793e-05 fin:0/21546=0 nfe:0/112454=0 oth:0/6036=0 sas:0/30600=0	D	D	P	YES	1	YES	1	NO	0	NO	0	NO	29238877 | 36982896 | 33070363
ABCB11	p.V597M	substitution	vus	2-169826575-C-T 1/248594=4.02262e-06 afr:0/15466=0 amr:0/34490=0 asj:0/10042=0 eas:0/17960=0 fin:0/21546=0 nfe:1/112454=8.89252e-06 oth:0/6036=0 sas:0/30600=0	D	D	D	NO	0	NO	0	NO	0	NO	0	NO	22795478 | 20849526
ABCB11	p.V597V	synonymous	benign	2-169826573-C-A 3582/279936=0.01279578189300412 afr:98/24170=0.004054613156805957 amr:10/35346=0.0002829174446896395 asj:0/10332=0 eas:23/19488=0.001180213464696223 fin:0/25022=0 nfe:20/127858=0.0001564235323562077 oth:41/7126=0.005753578445130508 sas:3390/30594=0.110806	-	-	-	YES	1	YES	1	NO	0	NO	0	NO	20232290 | 22795478 | 20010382 | 19101985 | 28733223 | 15077010
ABCB11	p.V868D	substitution	vus	-	D	D	D	YES	2	YES	2	NO	0	NO	0	NO	27050426 | 31450232 | 32808743
ABCB11	p.V903G	substitution	vus	-	D	D	B	YES	2	YES	2	NO	0	NO	0	NO	32087350 | 34828443
ABCB11	p.V95I	substitution	vus	2-169869888-C-T 24/248836=9.64491e-05 afr:0/15472=0 amr:17/34474=0.000493125 asj:0/10052=0 eas:3/17972=0.000166926 fin:0/21548=0 nfe:3/112674=2.66255e-05 oth:0/6042=0 sas:1/30602=3.26776e-05	T	N	B	NO	0	NO	0	NO	0	NO	0	NO	37208429
ABCB11	p.W114R	substitution	vus	-	T	D	D, P	YES	1	YES	1	NO	0	NO	0	NO	20232290 | 22795478
ABCB11	p.W189R	substitution	vus	-	D	D	D	NO	0	NO	0	NO	0	NO	0	NO	12404240
ABCB11	p.W189X	nonsense	pathogenic	-	-	A	-	YES	1	YES	1	NO	0	NO	0	NO	32087350
ABCB11	p.W239X	nonsense	likely_pathogenic	-	-	A	-	NO	0	NO	0	NO	0	NO	0	NO	37208429
ABCB11	p.W330R	substitution	vus	-	T, D	D	D	NO	0	NO	0	NO	0	NO	0	NO	22795478 | 28733223
ABCB11	p.W330X	nonsense	pathogenic	2-169842714-C-T 1/248812=4.0191e-06 afr:0/15470=0 amr:0/34388=0 asj:0/10056=0 eas:0/17934=0 fin:0/21542=0 nfe:0/112782=0 oth:0/6042=0 sas:1/30598=3.26819e-05	-	A	-	YES	2	YES	2	NO	0	NO	0	NO	12717091 | 38341604 | 22795478
ABCB11	p.W342G	substitution	vus	-	D	D	D	NO	0	NO	0	NO	0	NO	0	NO	22795478 | 28733223
ABCB11	p.W493X	nonsense	pathogenic	2-169828516-C-T 1/248106=4.03054e-06 afr:0/15458=0 amr:0/34344=0 asj:0/10038=0 eas:0/17852=0 fin:0/21528=0 nfe:1/112278=8.90646e-06 oth:0/6018=0 sas:0/30590=0	-	A	-	YES	3	YES	3	NO	0	NO	0	NO	18692205 | 33750401 | 37361697 | 22795478 | 19750581 | 24339557
ABCB11	p.W898X	nonsense	likely_pathogenic	-	-	A	-	NO	0	NO	0	NO	0	NO	0	NO	35535061
ABCB11	p.Y1041H	substitution	vus	-	D	D	D	YES	1	YES	1	NO	0	NO	0	NO	26858187 | 37762919 | 29507376
ABCB11	p.Y1041X	nonsense	pathogenic	2-169788977-A-C 1/248048=4.03148e-06 afr:0/15360=0 amr:0/34414=0 asj:0/10034=0 eas:0/17932=0 fin:0/21534=0 nfe:0/112454=0 oth:0/6036=0 sas:1/30284=3.30207e-05	-	A	-	YES	4	YES	4	NO	0	NO	0	NO	25085279 | 20232290 | 32087350 | 22795478
ABCB11	p.Y1087C	substitution	vus	-	D	D	D	YES	2	YES	2	NO	0	NO	0	NO	29316097 | 31450232 | 32808743
ABCB11	p.Y1130C	substitution	vus	2-169787197-T-C 2/269316=7.426220499339067e-06 afr:0/23810=0 amr:0/32972=0 asj:0/9576=0 eas:2/19020=0.0001051524710830704 fin:0/24612=0 nfe:0/124596=0 oth:0/6754=0 sas:0/27976=0	D	D	D	YES	1	NO	0	NO	0	YES	1	NO	32942997
ABCB11	p.Y1176C	substitution	vus	2-169783757-T-C 2/249240=8.02439e-06 afr:0/15484=0 amr:0/34528=0 asj:0/10066=0 eas:0/17976=0 fin:0/21548=0 nfe:2/112988=1.7701e-05 oth:0/6052=0 sas:0/30598=0	D	D	D	YES	1	YES	1	NO	0	NO	0	NO	34016879
ABCB11	p.Y1176S	substitution	vus	2-169783757-T-G 1/249240=4.0122e-06 afr:0/15484=0 amr:0/34528=0 asj:0/10066=0 eas:0/17976=0 fin:0/21548=0 nfe:1/112988=8.8505e-06 oth:0/6052=0 sas:0/30598=0	D	D	D	YES	1	YES	1	NO	0	NO	0	NO	32087350
ABCB11	p.Y1208C	substitution	likely_pathogenic	-	D	D	D	YES	6	YES	5	NO	0	NO	0	NO	29412511 | 26382629 | 32309332 | 27050426 | 31450232 | 32087350 | 32808743
ABCB11	p.Y1208X	nonsense	pathogenic	-	-	A	-	YES	1	YES	1	NO	0	NO	0	NO	33915153
ABCB11	p.Y1310A	substitution	vus	-	-	-	-	NO	0	NO	0	NO	0	NO	0	NO	22161577
ABCB11	p.Y1311A	substitution	vus	-	-	-	-	NO	0	NO	0	NO	0	NO	0	YES	24378332 | 22262466 | 22161577
ABCB11	p.Y1311X	nonsense	pathogenic	-	-	D	-	YES	4	YES	4	NO	0	NO	0	NO	23548013 | 32087350 | 34828443
ABCB11	p.Y157C	substitution	likely_pathogenic	-	D	D	D	YES	4	YES	3	NO	0	NO	0	NO	18395098 | 29284646 | 34016879 | 35626323 | 22795478 | 33466755
ABCB11	p.Y269Y	synonymous	benign	2-169847412-A-G 8664/279726=0.03097316659874306 afr:85/24182=0.003515011165329584 amr:2076/35214=0.05895382518316579 asj:97/10320=0.009399224806201551 eas:5822/19506=0.2984722649441198 fin:10/25000=0.0004 nfe:109/127802=0.0008528818015367521 oth:149/7114=0.02094461624964858 sas:316/30588=0.0103308	-	-	-	NO	0	NO	0	NO	0	NO	0	NO	22795478 | 20010382 | 19571440 | 16763017 | 28733223 | 11829140 | 24969679 | 25323205 | 27293027
ABCB11	p.Y26Y	synonymous	vus	2-169873308-A-G 4/222160=1.8005e-05 afr:0/13494=0 amr:0/30940=0 asj:0/9356=0 eas:0/16588=0 fin:0/20502=0 nfe:3/100148=2.99557e-05 oth:0/5510=0 sas:1/25622=3.9029e-05	-	-	-	NO	0	NO	0	NO	0	NO	0	NO	21965623 | 17264802
ABCB11	p.Y304X	nonsense	pathogenic	-	-	A	-	YES	1	YES	1	NO	0	NO	0	NO	26678486
ABCB11	p.Y337H	substitution	vus	-	D	D	D	YES	1	YES	1	NO	0	NO	0	NO	24969679
ABCB11	p.Y343H	substitution	vus	-	D	D	D	NO	0	NO	0	NO	0	NO	0	NO	17141228
ABCB11	p.Y354X	nonsense	pathogenic	-	-	A	-	YES	24	YES	24	NO	0	NO	0	NO	32087350 | 25085279 | 20232290 | 24214725 | 38108658 | 22795478 | 33466755 | 35884482
ABCB11	p.Y354Y	synonymous	vus	2-169842641-A-G 44/278336=0.000158082317774201 afr:0/24090=0 amr:0/34864=0 asj:0/10246=0 eas:0/19332=0 fin:12/24848=0.0004829362524146813 nfe:32/127524=0.000250933157680123 oth:0/7050=0 sas:0/30382=0	-	-	-	NO	0	NO	0	NO	0	NO	0	NO	21965623 | 17264802
ABCB11	p.Y472C	substitution	likely_pathogenic	2-169830244-T-C 1/248802=4.01926e-06 afr:0/15460=0 amr:1/34492=2.89922e-05 asj:0/10050=0 eas:0/17964=0 fin:0/21524=0 nfe:0/112692=0 oth:0/6034=0 sas:0/30586=0	D	D	D	YES	5	YES	5	NO	0	NO	0	NO	18395098 | 27050426 | 24969679 | 34961929 | 32087350 | 22795478 | 32808743
ABCB11	p.Y472X	nonsense	pathogenic	-	-	A	-	YES	7	YES	7	NO	0	NO	0	NO	16871584 | 18395098 | 31091858 | 32087350 | 34828443 | 38249643 | 34916336 | 22795478 | 35884482
ABCB11	p.Y538C	substitution	vus	2-169828382-T-C 1/248526=4.02372e-06 afr:0/15456=0 amr:0/34416=0 asj:0/10040=0 eas:0/17944=0 fin:0/21508=0 nfe:1/112546=8.88526e-06 oth:0/6026=0 sas:0/30590=0	D	D	D	YES	1	YES	1	NO	0	NO	0	NO	38341604
ABCB11	p.Y687X	nonsense	pathogenic	-	-	A	-	YES	1	NO	0	NO	0	NO	0	NO	35626323
ABCB11	p.Y721C	substitution	vus	2-169820732-T-C 1/173444=5.76555e-06 afr:0/10036=0 amr:0/26128=0 asj:0/8860=0 eas:0/12376=0 fin:0/17602=0 nfe:1/70178=1.42495e-05 oth:0/4746=0 sas:0/23518=0	T	D	B	YES	1	YES	1	NO	0	NO	0	NO	28733223 | 36995996
ABCB11	p.Y772X	nonsense	pathogenic	2-169814501-A-C 1/31324=3.19244e-05 afr:0/8708=0 amr:0/846=0 asj:0/290=0 eas:0/1504=0 fin:0/3476=0 nfe:1/15412=6.48845e-05 oth:0/1088=0	-	A	-	YES	2	YES	2	NO	0	NO	0	NO	16871584 | 18395098 | 22795478 | 35884482
ABCB11	p.Y818F	substitution	vus	2-169801272-T-A 11/279690=3.93292573921127e-05 afr:11/24162=0.0004552603261319427 amr:0/35168=0 asj:0/10322=0 eas:0/19502=0 fin:0/24984=0 nfe:0/127862=0 oth:0/7104=0 sas:0/30586=0	T	D	B	YES	2	YES	2	NO	0	NO	0	YES	20583290 | 19101985 | 19642168 | 22795478 | 25027376 | 25342496 | 28838453 | 30664572 | 21567408
ABCB11	p.Y93S	substitution	vus	-	T	D	P	YES	3	YES	3	NO	0	NO	0	NO	29238877 | 32087350 | 36982896 | 33070363
ABCB11	p.Y93X	nonsense	pathogenic	-	-	A	-	YES	1	YES	1	NO	0	NO	0	NO	36995996 | 28733223
ABCB11	p.Y93Y	synonymous	vus	2-169869892-G-A 27/280250=9.634255129348796e-05 afr:0/24190=0 amr:0/35320=0 asj:0/10340=0 eas:9/19534=0.000460735128493908 fin:3/25020=0.0001199040767386091 nfe:13/128120=0.0001014673743365595 oth:1/7124=0.0001403705783267827 sas:1/30602=3.26776e-05	-	-	-	NO	0	NO	0	NO	0	NO	0	NO	19571440
ABCB11	p.Y981Y	synonymous	vus	2-169791807-G-A 237/280632=0.0008445223638074062 afr:206/24196=0.008513803934534634 amr:8/35374=0.0002261548029626279 asj:0/10354=0 eas:4/19530=0.0002048131080389145 fin:0/25024=0 nfe:15/128414=0.0001168096936471101 oth:3/7138=0.0004202857943401513 sas:1/30602=3.26776e-05	-	-	-	NO	0	NO	0	NO	0	NO	0	NO	22795478 | 16763017
*PolyPhen – B = "Benign", P = "Possibly Damaging", D = "Probably Damaging"
