# Supplementary material for: An ABCB11 variant registry and novel knockin mouse model of PFIC2 based on the clinically relevant ABCB11 E297G variant
Source: J Lipid Res. 2025 Jun 11;66(7):100840. doi: 10.1016/j.jlr.2025.100840 (PMC12273561; doi:10.1016/j.jlr.2025.100840)
Supplement: Supplemental Table 2 [file mmc2.xlsx]

## Sheet: GSEA__HOM_vs_WT_hallmarks
ID	pathway	size	ES	NES	pval	padj	qvalue	rank	leading_edge	core_enrichment	link
HALLMARK_COAGULATION	HALLMARK_COAGULATION	125	-0.490849	-2.18058	1.17292e-07	5.86461e-06	3.45703e-06	2613	tags=35%, list=18%, signal=29%	Cpn1/Tmprss6/Mmp9/Sirt2/Pecam1/Timp3/Klkb1/Rabif/Clu/Gnb2/Lta4h/F10/Fbn1/F11/Rac1/Pros1/Serpinc1/Cfd/Fgg/F12/Cfh/C1s1/Fn1/Serpina1b/Prep/Proc/Bmp1/Rgn/Itga2/Ctse/Mbl2/F2/Capn2/Itih1/Gda/Serping1/Adam9/C8a/Hmgcs2/Cfi/Ang/Dusp6/P2ry1/Serpina1e	<a href='https://www.gsea-msigdb.org/gsea/msigdb/cards/HALLMARK_COAGULATION.html'>mSigDB info</a>
HALLMARK_EPITHELIAL_MESENCHYMAL_TRANSITION	HALLMARK_EPITHELIAL_MESENCHYMAL_TRANSITION	158	-0.43208	-1.98709	6.27993e-07	1.56998e-05	9.25463e-06	3077	tags=42%, list=21%, signal=34%	Nnmt/Ccn1/Eln/Lama1/Col1a2/Fbln2/Pmp22/Gem/Mest/Loxl1/Tnfrsf11b/Loxl2/Abi3bp/Timp3/Rhob/Fmod/Calu/Mgp/Cald1/Gja1/Pcolce/Igfbp4/Serpinh1/Cdh2/Pdgfrb/Id2/Fbn1/Mcm7/Inhba/Thy1/Bgn/Vegfc/Fstl1/Fn1/Dcn/Lox/Gas1/Bdnf/Anpep/Myl9/Cd59b/Bmp1/Acta2/Itga2/Tgfbr3/Gpc1/Itgav/Cxcl12/Pmepa1/Postn/Lum/Igfbp3/Ntm/Fbln5/Wnt5a/Ecm1/Efemp2/Thbs2/Spp1/Nt5e/Lrrc15/Tgfbi/Sdc4/Itgb1/Sntb1/Serpine2/Fermt2	<a href='https://www.gsea-msigdb.org/gsea/msigdb/cards/HALLMARK_EPITHELIAL_MESENCHYMAL_TRANSITION.html'>mSigDB info</a>
HALLMARK_CHOLESTEROL_HOMEOSTASIS	HALLMARK_CHOLESTEROL_HOMEOSTASIS	75	0.550593	2.08856	1.29632e-06	2.16054e-05	1.27358e-05	1850	tags=47%, list=12%, signal=41%	Idi1/Sema3b/Hmgcr/Sqle/Mvd/Lpl/Cyp51/Anxa13/Fdps/Acat3/Pmvk/Plscr1/Nsdhl/Fdft1/Adh4/Mvk/Actg1/Lgals3/Stard4/Aldoc/Scd1/Trib3/Fbxo6/Acss2/Atf3/Lss/Ldlr/Cxcl16/Tmem97/Hmgcs1/Fasn/Pparg/Mal2/Dhcr7/Anxa5	<a href='https://www.gsea-msigdb.org/gsea/msigdb/cards/HALLMARK_CHOLESTEROL_HOMEOSTASIS.html'>mSigDB info</a>
HALLMARK_PEROXISOME	HALLMARK_PEROXISOME	93	-0.482744	-2.03254	5.29322e-06	5.29322e-05	3.12022e-05	1161	tags=30%, list=8%, signal=28%	Eci2/Acox1/Vps4b/Pex14/Sema3c/Serpina6/Cln8/Ide/Slc27a2/Lonp2/Acsl5/Elovl5/Idh1/Acsl1/Ttr/Ephx2/Cat/Hsd17b4/Alb/Scp2/Dio1/Pex11a/Abcd2/Retsat/Hsd17b11/Abcd3/Ehhadh/Ugt2b1	<a href='https://www.gsea-msigdb.org/gsea/msigdb/cards/HALLMARK_PEROXISOME.html'>mSigDB info</a>
HALLMARK_INTERFERON_ALPHA_RESPONSE	HALLMARK_INTERFERON_ALPHA_RESPONSE	97	0.499467	1.97659	4.65768e-06	5.29322e-05	3.12022e-05	2890	tags=43%, list=19%, signal=35%	Ifi27l2b/Parp12/Ripk2/Gbp2/Usp18/Ncoa7/Plscr1/Irf7/Ifih1/Rsad2/Samd9l/Ly6e/Isg15/Ccrl2/Ifit3/Oasl1/Tmem140/Isg20/Rtp4/Psme2/Gbp3/Parp9/Ifit2/Trafd1/Psmb9/Mx2/Oas1g/Cxcl11/Cmpk2/Uba7/Cxcl10/Irf1/Casp1/Il15/Ddx60/Trim14/Psme1/Oas1a/Ifi30/Helz2/Ifi35/Psmb8	<a href='https://www.gsea-msigdb.org/gsea/msigdb/cards/HALLMARK_INTERFERON_ALPHA_RESPONSE.html'>mSigDB info</a>
HALLMARK_INTERFERON_GAMMA_RESPONSE	HALLMARK_INTERFERON_GAMMA_RESPONSE	189	0.413711	1.79579	8.93714e-06	7.44761e-05	4.39017e-05	3179	tags=39%, list=21%, signal=31%	Eif4e3/Ifi27l2b/Parp12/Zbp1/Ripk2/Usp18/Plscr1/Cxcl9/Ccl2/Irf7/Ifih1/Rsad2/Samd9l/Gch1/Ly6e/Psmb10/Isg15/Casp7/Gbp10/Ifit3/Oasl1/Nlrc5/Isg20/Rtp4/Psme2/Slamf7/Gbp3/Ifit2/Nampt/Trafd1/Psmb9/Mx2/Oas2/Cxcl11/Cmpk2/Xaf1/Tnfaip2/Upp1/H2-Aa/Cxcl10/Irf8/Irf1/Casp4/Casp1/H2-Eb1/Il15/Cd274/Sri/Ddx60/Gzma/Gbp9/Trim14/H2-M3/Psme1/Ciita/Oas3/Tnfaip3/Gbp8/Icam1/Ifi30/Cfb/Helz2/Ifi35/Tnfsf10/Sspn/Psmb8/Il18bp/…	<a href='https://www.gsea-msigdb.org/gsea/msigdb/cards/HALLMARK_INTERFERON_GAMMA_RESPONSE.html'>mSigDB info</a>
HALLMARK_BILE_ACID_METABOLISM	HALLMARK_BILE_ACID_METABOLISM	105	-0.464742	-2.00565	1.21189e-05	8.65633e-05	5.10268e-05	1433	tags=28%, list=10%, signal=25%	Pfkm/Lipe/Gc/Abcg8/Ar/Aqp9/Cyp46a1/Serpina6/Slc27a2/Lonp2/Acsl5/Idh1/Acsl1/Ttr/Ephx2/Cat/Hsd17b4/Nr1h4/Scp2/Dio1/Pex11a/Abcd2/Retsat/Cyp7b1/Cyp8b1/Hsd17b11/Abcd3/Cyp39a1/Hao1	<a href='https://www.gsea-msigdb.org/gsea/msigdb/cards/HALLMARK_BILE_ACID_METABOLISM.html'>mSigDB info</a>
HALLMARK_FATTY_ACID_METABOLISM	HALLMARK_FATTY_ACID_METABOLISM	144	-0.403836	-1.82756	3.11655e-05	0.000194784	0.00011482	1506	tags=38%, list=10%, signal=35%	Pdhb/Cpt1a/Dlst/Tdo2/Ech1/Ywhah/Gpd1/Eci1/Aadat/Metap1/Nbn/Gcdh/Acot8/Crat/G0s2/Serinc1/Adh1/Hccs/Glul/Grhpr/Eci2/Acox1/Ppara/Acot3/Acadm/Acsl5/Acot2/Trp53inp2/Hsph1/Elovl5/Idh1/Fabp1/Etfdh/Mgll/Acsl1/Ldha/Cpox/Cpt2/Hmgcs2/Hsdl2/Hsp90aa1/Hadhb/Acaa2/Hsd17b4/Vnn1/Aldh3a2/Sucla2/Gpd2/Me1/Retsat/Acadl/Hsd17b11/Slc22a5/Cyp4a31/Ehhadh	<a href='https://www.gsea-msigdb.org/gsea/msigdb/cards/HALLMARK_FATTY_ACID_METABOLISM.html'>mSigDB info</a>
HALLMARK_ADIPOGENESIS	HALLMARK_ADIPOGENESIS	193	-0.352534	-1.66383	0.000102381	0.000568781	0.000335282	1256	tags=20%, list=8%, signal=19%	Elmod3/Nmt1/Dlat/Acox1/Pdcd4/Angpt1/Dgat1/Samm50/Rtn3/Pex14/Hspb8/Chuk/Bcl6/Ppm1b/Acadm/Angptl4/Ppp1r15b/Sparcl1/Uck1/Immt/Cavin1/Tst/Slc27a1/Idh1/Mgll/Plin2/Apoe/Chchd10/Cpt2/Ephx2/Cat/Acaa2/Scp2/Gpd2/Rab34/Me1/Retsat/Acadl/Lifr	<a href='https://www.gsea-msigdb.org/gsea/msigdb/cards/HALLMARK_ADIPOGENESIS.html'>mSigDB info</a>
HALLMARK_GLYCOLYSIS	HALLMARK_GLYCOLYSIS	173	-0.360687	-1.67627	0.000549081	0.00274541	0.00161834	3108	tags=34%, list=21%, signal=27%	Sod1/B4galt2/Alg1/Aurka/Slc16a3/Irs2/Il13ra1/Abcb6/Tpst1/Fbp2/Xylt2/B4galt1/Hk2/Pgam2/B4galt4/Gfus/Med24/Vldlr/Kif2a/Lhpp/Pygl/Slc35a3/Pfkp/Got1/Hspa5/Cited2/Homer1/Ier3/Tpi1/P4ha1/Ppp2cb/Chst2/Fkbp4/Pam/Dcn/Copb2/Ext2/Mpi/Gpc4/Psmc4/Angptl4/Sox9/Gpc1/Sdc2/Gys2/P4ha2/Igfbp3/Nasp/Bpnt1/Nt5e/Idh1/Ldha/Rars/Ang/Tgfbi/Gclc/Me1/Egfr/Glrx	<a href='https://www.gsea-msigdb.org/gsea/msigdb/cards/HALLMARK_GLYCOLYSIS.html'>mSigDB info</a>
HALLMARK_MTORC1_SIGNALING	HALLMARK_MTORC1_SIGNALING	195	-0.328418	-1.55376	0.000867232	0.00394197	0.00232368	1979	tags=28%, list=13%, signal=24%	Tuba4a/Slc1a5/Serpinh1/Lta4h/Got1/Rrm2/Ppp1r15a/Hspa5/Hspa4/Fads2/Cdkn1a/Gmps/Hspa9/Wars1/Asns/Ctsc/Tpi1/P4ha1/Nup205/Mcm2/Tbk1/Slc7a5/Nmt1/Pdap1/Atp6v1d/Slc1a4/Xbp1/Calr/Ebp/Tubg1/Hsp90b1/Uso1/Psmc4/Actr2/Ppa1/Immt/Rpn1/Canx/Psmc2/Ssr1/Uchl5/Ccnf/Elovl5/Idh1/Rab1a/Ldha/Psmd12/Stip1/Gsr/Ung/Gclc/Me1/Nfil3/Glrx	<a href='https://www.gsea-msigdb.org/gsea/msigdb/cards/HALLMARK_MTORC1_SIGNALING.html'>mSigDB info</a>
HALLMARK_ANGIOGENESIS	HALLMARK_ANGIOGENESIS	26	-0.589521	-1.91125	0.00118684	0.00456478	0.00269082	1131	tags=42%, list=8%, signal=39%	Fstl1/Jag1/Lrpap1/App/Itgav/Postn/Vtn/Lum/Spp1/Nrp1/Apoh	<a href='https://www.gsea-msigdb.org/gsea/msigdb/cards/HALLMARK_ANGIOGENESIS.html'>mSigDB info</a>
HALLMARK_PROTEIN_SECRETION	HALLMARK_PROTEIN_SECRETION	92	-0.400668	-1.68423	0.00116759	0.00456478	0.00269082	3430	tags=38%, list=23%, signal=29%	Arfgef1/Scamp3/Zw10/Stx12/Ica1/Sod1/Rab22a/Tom1l1/Anp32e/Cltc/Ap2s1/Yipf6/Mon2/Atp6v1h/Atp1a1/Stam/Adam10/Ctsc/Mapk1/Pam/Arfip1/Arcn1/Vps4b/Copb2/Tmed10/Copb1/Rab14/Sec24d/Uso1/Dnm1l/Lman1/Rab2a/Clcn3/Sgms1/Egfr	<a href='https://www.gsea-msigdb.org/gsea/msigdb/cards/HALLMARK_PROTEIN_SECRETION.html'>mSigDB info</a>
HALLMARK_PI3K_AKT_MTOR_SIGNALING	HALLMARK_PI3K_AKT_MTOR_SIGNALING	94	-0.377718	-1.59105	0.00250148	0.00893387	0.00526628	2640	tags=29%, list=18%, signal=24%	Cltc/Mknk1/Traf2/Rptor/Ngf/Ripk1/Prkag1/Ppp2r1b/Cdkn1a/Rac1/Pfn1/Csnk2b/Myd88/Mapk1/Tbk1/Rps6ka1/Itpr2/Calr/Plcb1/Hsp90b1/Actr2/Cdk2/Cab39/Pla2g12a/Gna14/Ywhab/Egfr	<a href='https://www.gsea-msigdb.org/gsea/msigdb/cards/HALLMARK_PI3K_AKT_MTOR_SIGNALING.html'>mSigDB info</a>
HALLMARK_XENOBIOTIC_METABOLISM	HALLMARK_XENOBIOTIC_METABOLISM	191	-0.314135	-1.4812	0.00330237	0.0110079	0.00648888	1682	tags=24%, list=11%, signal=22%	Ets2/Id2/Mt2/F11/Pros1/Dhrs1/Tkfc/Adh1/Smox/Cyp2j9/Bcar1/Nmt1/Acox1/Pdk4/Aqp9/Slc35b1/Cda/Igf1/Csad/Marchf6/Serpina6/Cyp4f14/Mbl2/Vtn/Ces1d/Itih1/Elovl5/Idh1/Fabp1/Etfdh/Apoe/Man1a/Cdo1/Itih4/Enpep/Cat/Cyp1a2/Slc22a1/Gsr/Vnn1/Abcd2/Gclc/Abhd6/Retsat/Pmm1/Cyp2e1	<a href='https://www.gsea-msigdb.org/gsea/msigdb/cards/HALLMARK_XENOBIOTIC_METABOLISM.html'>mSigDB info</a>
HALLMARK_COMPLEMENT	HALLMARK_COMPLEMENT	166	-0.314039	-1.44885	0.00646737	0.0193827	0.0114256	2362	tags=28%, list=16%, signal=24%	Irf2/Klkb1/Rabif/Pim1/Cebpb/Kif2a/Clu/Rbsn/Gnb2/Lta4h/Cpm/Usp8/F10/Hspa5/Cblb/Timp2/Rce1/Ctsc/Pfn1/Serpinc1/Ppp2cb/Adra2b/Usp15/Cfh/C1s1/Fn1/Serpina1b/Dgkh/Cda/Prcp/F7/Prep/Cd59b/Cdh13/Gnai3/F2/Dock4/Itih1/Serping1/Adam9/F5/Ang/Usp14/Gpd2/Me1/Dusp6/Serpina1e	<a href='https://www.gsea-msigdb.org/gsea/msigdb/cards/HALLMARK_COMPLEMENT.html'>mSigDB info</a>
HALLMARK_KRAS_SIGNALING_UP	HALLMARK_KRAS_SIGNALING_UP	160	-0.311311	-1.43626	0.00659012	0.0193827	0.0114256	2551	tags=28%, list=17%, signal=23%	Akap12/Mmp9/Adam17/Pecam1/Map7/Ngf/Spry2/Trib1/Gabra3/Ets1/Ccnd2/Etv5/Ppp1r15a/Ptbp2/Id2/Ly96/G0s2/Tspan7/Inhba/Tmem100/Cfh/Trib2/Cpe/Spon1/Tmem158/Plvap/Eng/Itga2/Gucy1a1/Ano1/Angptl4/Mmd/Tnnt2/Sox9/Sparcl1/Igfbp3/Spp1/Nrp1/Serpina3k/Reln/Nr1h4/Peg3/Glrx/Dusp6	<a href='https://www.gsea-msigdb.org/gsea/msigdb/cards/HALLMARK_KRAS_SIGNALING_UP.html'>mSigDB info</a>
HALLMARK_HYPOXIA	HALLMARK_HYPOXIA	169	-0.307428	-1.42587	0.00804409	0.0223447	0.0131716	2565	tags=27%, list=17%, signal=23%	Hk2/Pgam2/Akap12/Ppp1r3c/Errfi1/Slc2a3/Vldlr/Pim1/Ets1/Nr3c1/Pfkp/Gck/Cavin3/Ppp1r15a/Hspa5/Cited2/Ilvbl/Cdkn1a/Mt2/Srpx/Ier3/Tpi1/P4ha1/Chst2/Pam/Bgn/Grhpr/Dcn/Lox/Cav1/Adm/Gpc4/Angptl4/Gpc1/Sdc2/P4ha2/Cavin1/Igfbp3/Pnrc1/Plin2/Ldha/Tgfbi/Sdc4/Nfil3/Egfr/Glrx	<a href='https://www.gsea-msigdb.org/gsea/msigdb/cards/HALLMARK_HYPOXIA.html'>mSigDB info</a>
HALLMARK_ESTROGEN_RESPONSE_LATE	HALLMARK_ESTROGEN_RESPONSE_LATE	156	-0.312898	-1.4304	0.0117355	0.030883	0.0182047	1976	tags=22%, list=13%, signal=20%	Igfbp4/Fkbp5/Jak1/Plaat3/St14/Hspa4l/Id2/Dnajc12/Fkbp4/Slc7a5/Pdcd4/Mapk13/Cpe/Krt19/Perp/Cxcl14/Serpina1b/Slc2a8/Unc13b/Cav1/Slc1a4/Hspb8/Xbp1/Cyp4f14/Cxcl12/Slc27a2/Tst/Elovl5/Hmgcs2/Serpina3k/Aldh3a2/Impa2/Slc16a1/Slc22a5/Serpina1e	<a href='https://www.gsea-msigdb.org/gsea/msigdb/cards/HALLMARK_ESTROGEN_RESPONSE_LATE.html'>mSigDB info</a>
HALLMARK_UNFOLDED_PROTEIN_RESPONSE	HALLMARK_UNFOLDED_PROTEIN_RESPONSE	109	-0.336374	-1.45414	0.0147839	0.0369597	0.0217868	2731	tags=32%, list=18%, signal=26%	Hyou1/Cnot4/Dkc1/Tars/Iars/Cebpg/Ywhaz/Sdad1/Srpr/Cebpb/H2ax/Atp6v0d1/Ddx10/Bag3/Dnaja4/Hspa5/Exosc4/Cnot2/Hspa9/Asns/Paip1/Xpot/Slc7a5/Exosc2/Eif4a3/Nfyb/Slc1a4/Xbp1/Calr/Hsp90b1/Herpud1/Kif5b/Ssr1/Pdia6/Dnajc3	<a href='https://www.gsea-msigdb.org/gsea/msigdb/cards/HALLMARK_UNFOLDED_PROTEIN_RESPONSE.html'>mSigDB info</a>
HALLMARK_E2F_TARGETS	HALLMARK_E2F_TARGETS	183	-0.293501	-1.37567	0.0177999	0.0423808	0.0249824	3343	tags=33%, list=22%, signal=26%	Zw10/Nme1/Brca2/Nup107/Nolc1/Dclre1b/Aurka/Pop7/Wdr90/Lig1/Smc3/Anp32e/Xrcc6/Tcf19/Gins1/Rad51c/Prdx4/Cnot9/Tmpo/Cdc25a/Pa2g4/Slbp/Nap1l1/Luc7l3/H2ax/Lyar/Nbn/Ppm1d/Mcm6/Rrm2/Mre11a/Mcm3/Ssrp1/Cdkn1a/Tk1/Timeless/Cse1l/Mcm7/Stag1/Nup205/Atad2/Mcm2/Rpa2/Dnmt1/Rbbp7/Ctcf/Smc6/Dek/Hnrnpd/Tubg1/Srsf1/Rad21/Syncrip/Pttg1/Kpna2/Nasp/Psip1/Shmt1/Ung/Spc25/E2f8	<a href='https://www.gsea-msigdb.org/gsea/msigdb/cards/HALLMARK_E2F_TARGETS.html'>mSigDB info</a>
HALLMARK_MYC_TARGETS_V1	HALLMARK_MYC_TARGETS_V1	201	-0.273684	-1.29413	0.025771	0.0585704	0.0345257	2391	tags=26%, list=16%, signal=22%	Cdc45/Tardbp/Tomm70a/Xrcc6/Serbp1/Iars/Sf3a1/Prdx4/Exosc7/Psmb3/Ppm1g/Cct2/Hnrnpr/Pa2g4/Nap1l1/Eif3b/Psmd1/Lsm2/Bub3/Hnrnpu/Mcm6/Abce1/Cul1/Mcm7/Hnrnpa3/Xpot/Pcbp1/Tfdp1/Mcm2/Ube2l3/Hnrnpa2b1/Prps2/Prpf31/Rad23b/Cstf2/Dek/Hnrnpd/Psmc4/Srsf1/Eif4g2/Set/Syncrip/U2af1/Cdk2/Kpna2/Glo1/Canx/Psmd3/Hdac2/Ldha/Ncbp1/Psmd7/Rrm1	<a href='https://www.gsea-msigdb.org/gsea/msigdb/cards/HALLMARK_MYC_TARGETS_V1.html'>mSigDB info</a>
HALLMARK_REACTIVE_OXYGEN_SPECIES_PATHWAY	HALLMARK_REACTIVE_OXYGEN_SPECIES_PATHWAY	47	-0.36191	-1.34759	0.0909091	0.192412	0.113422	174	tags=11%, list=1%, signal=11%	Cat/Gsr/Txnrd2/Gclc/Glrx	<a href='https://www.gsea-msigdb.org/gsea/msigdb/cards/HALLMARK_REACTIVE_OXYGEN_SPECIES_PATHWAY.html'>mSigDB info</a>
HALLMARK_APICAL_JUNCTION	HALLMARK_APICAL_JUNCTION	154	-0.269417	-1.22996	0.0923577	0.192412	0.113422	1681	tags=19%, list=11%, signal=17%	Tro/Dlg1/Fbn1/Lamb3/Itga10/Crat/Pfn1/Shroom2/Thy1/Mapk13/Gtf2f1/Actb/Cldn14/Myl9/Bmp1/Adamts5/Itga2/Tubg1/Nrtn/Cadm3/Wnk4/Adam9/Amigo2/Amigo1/Tgfbi/Slc30a3/Itgb1/Sgce/Egfr	<a href='https://www.gsea-msigdb.org/gsea/msigdb/cards/HALLMARK_APICAL_JUNCTION.html'>mSigDB info</a>
HALLMARK_APOPTOSIS	HALLMARK_APOPTOSIS	145	-0.263862	-1.19562	0.102719	0.205438	0.1211	1690	tags=19%, list=11%, signal=17%	Pdgfrb/Cyld/Timp2/Txnip/Cdkn1a/Igfbp6/Ier3/Bgn/Pdcd4/Dcn/Rock1/Cav1/Dpyd/Ebp/App/Dnm1l/Tgfbr3/Cdk2/F2/Lum/Hspb1/Casp8/Dnajc3/Gsr/Dnaja1/Retsat/Avpr1a	<a href='https://www.gsea-msigdb.org/gsea/msigdb/cards/HALLMARK_APOPTOSIS.html'>mSigDB info</a>
HALLMARK_MYOGENESIS	HALLMARK_MYOGENESIS	134	-0.278947	-1.24886	0.111616	0.214645	0.126528	2555	tags=28%, list=17%, signal=24%	Pgam2/Myom1/Sirt2/Ppp1r3c/Pdlim7/Mef2a/Syngr2/Fst/Clu/Tnnt1/Fxyd1/Sod3/Des/Lpin1/Cdkn1a/Myl6b/Crat/Pfkm/Cfd/Gja5/Ctf1/Dapk2/Myh11/Hspb8/Igf1/Cdh13/Mapre3/App/Vipr1/Tnnt2/Bin1/Igfbp3/Fhl1/Cryab/Acsl1/Igfbp7/Atp6ap1/Itgb1	<a href='https://www.gsea-msigdb.org/gsea/msigdb/cards/HALLMARK_MYOGENESIS.html'>mSigDB info</a>
HALLMARK_INFLAMMATORY_RESPONSE	HALLMARK_INFLAMMATORY_RESPONSE	149	0.290988	1.23098	0.116244	0.215267	0.126894	2914	tags=26%, list=20%, signal=21%	Ripk2/Cxcl9/Ccl2/Irf7/Icosl/Gch1/Ly6e/Hbegf/Ccrl2/Myc/Rtp4/Ldlr/Rgs1/Nampt/Cybb/Cxcl11/Mefv/Il18rap/Ptafr/Cxcl10/Klf6/Irf1/P2rx4/Il15/Sri/Emp3/Adgre1/Serpine1/Plaur/Tlr1/Msr1/Btg2/Icam1/C5ar1/Il18/Csf3r/Tnfsf10/Sgms2	<a href='https://www.gsea-msigdb.org/gsea/msigdb/cards/HALLMARK_INFLAMMATORY_RESPONSE.html'>mSigDB info</a>
HALLMARK_TNFA_SIGNALING_VIA_NFKB	HALLMARK_TNFA_SIGNALING_VIA_NFKB	170	0.284395	1.21977	0.124242	0.221861	0.130781	2531	tags=24%, list=17%, signal=20%	Ripk2/Cxcl1/Cd83/Ccl2/Icosl/Ifih1/Gch1/Hbegf/Mcl1/B4galt5/Ccrl2/Rnf19b/Myc/Plk2/Ccnd1/Clcf1/Atf3/Ldlr/Ifit2/Nampt/Cxcl11/Sik1/Tnfaip2/Bcl2a1a/Birc2/Cxcl10/Klf6/Slc16a6/Irf1/Plau/Sat1/Rcan1/Relb/Ninj1/Serpine1/Plaur/Tnfaip3/Fos/Btg2/Ccnl1/Icam1	<a href='https://www.gsea-msigdb.org/gsea/msigdb/cards/HALLMARK_TNFA_SIGNALING_VIA_NFKB.html'>mSigDB info</a>
HALLMARK_ANDROGEN_RESPONSE	HALLMARK_ANDROGEN_RESPONSE	95	-0.282845	-1.19462	0.12973	0.223672	0.131849	2733	tags=31%, list=18%, signal=25%	Xrcc6/Gpd1l/Pias1/B4galt1/Akap12/Pdlim5/Map7/Pa2g4/Arid5b/Rab4a/Fkbp5/Ell2/Ccnd3/Vapa/B2m/Krt19/Adrm1/Sec24d/Gucy1a1/Pgm3/Lman1/Itgav/Gnai3/Pmepa1/Elovl5/Slc38a2/Gsr/Iqgap2/Lifr	<a href='https://www.gsea-msigdb.org/gsea/msigdb/cards/HALLMARK_ANDROGEN_RESPONSE.html'>mSigDB info</a>
HALLMARK_UV_RESPONSE_DN	HALLMARK_UV_RESPONSE_DN	133	-0.259279	-1.15847	0.140719	0.234531	0.13825	3241	tags=35%, list=22%, signal=27%	Apbb2/Tent4a/Nipbl/Bmpr1a/Lpar1/Ica1/Ccn1/Mt1/Cdon/Col1a2/Inpp4b/Prkar2b/Pmp22/Rasa2/Aggf1/Celf2/Kit/Pdlim5/Anxa4/Plpp3/Phf3/Igfbp5/Vldlr/Gja1/Nr3c1/Rbpms/Atrn/Cited2/Ythdc1/Pdgfrb/Dlg1/Efemp1/Dyrk1a/Grk5/Bdnf/Pex14/Cav1/Id1/Map2k5/Tgfbr3/Sdc2/Fbln5/Atp2c1/Mgll/Nrp1/Acvr2a	<a href='https://www.gsea-msigdb.org/gsea/msigdb/cards/HALLMARK_UV_RESPONSE_DN.html'>mSigDB info</a>
HALLMARK_HEDGEHOG_SIGNALING	HALLMARK_HEDGEHOG_SIGNALING	25	-0.400222	-1.27619	0.148681	0.239808	0.141361	3336	tags=44%, list=22%, signal=34%	Dpysl2/Nf1/Plg/Rtn1/Vldlr/Nrp2/Cntfr/Ets2/Thy1/Nrp1/Tle1	<a href='https://www.gsea-msigdb.org/gsea/msigdb/cards/HALLMARK_HEDGEHOG_SIGNALING.html'>mSigDB info</a>
HALLMARK_NOTCH_SIGNALING	HALLMARK_NOTCH_SIGNALING	32	-0.362381	-1.22009	0.178571	0.279018	0.164474	1512	tags=22%, list=10%, signal=20%	Dtx2/Cul1/Psenen/Jag1/Hes1/Wnt5a/Fzd7	<a href='https://www.gsea-msigdb.org/gsea/msigdb/cards/HALLMARK_NOTCH_SIGNALING.html'>mSigDB info</a>
HALLMARK_ESTROGEN_RESPONSE_EARLY	HALLMARK_ESTROGEN_RESPONSE_EARLY	163	0.261956	1.11621	0.241791	0.36635	0.215954	2236	tags=22%, list=15%, signal=19%	Slc1a1/Sema3b/Clic3/Ttc39a/Fdft1/Kcnk5/Retreg1/Krt18/Igf1r/Myc/Celsr1/Ccnd1/Mybl1/Rab17/Slc37a1/Tbc1d30/Tff3/Rhod/Rbbp8/Cish/Scarb1/Mreg/Add3/Pmaip1/Fasn/Krt8/Dhcr7/Elf3/Rab31/Rps6ka2/Ablim1/Adcy1/Dynlt3/Sybu/Ppif/Syt12	<a href='https://www.gsea-msigdb.org/gsea/msigdb/cards/HALLMARK_ESTROGEN_RESPONSE_EARLY.html'>mSigDB info</a>
HALLMARK_IL2_STAT5_SIGNALING	HALLMARK_IL2_STAT5_SIGNALING	168	-0.229752	-1.06322	0.302053	0.444195	0.261841	2705	tags=26%, list=18%, signal=21%	Ikzf4/Pth1r/Arl4a/Dhrs3/Gsto1/Socs2/Hk2/Sh3bgrl2/Anxa4/Rhob/Slc2a3/Ptger2/Pim1/Spred2/Prkch/Syngr2/Col6a1/Ahr/Slc1a5/Ccnd2/Slc39a8/Muc1/Ctsz/Itga6/Ccnd3/P4ha1/Plagl1/Serpinc1/Spry4/Ttc39b/Xbp1/Twsg1/Cd81/Itgav/Enpp1/Alcam/Ecm1/Praf2/Spp1/Nt5e/Plin2/Nrp1/Nfil3	<a href='https://www.gsea-msigdb.org/gsea/msigdb/cards/HALLMARK_IL2_STAT5_SIGNALING.html'>mSigDB info</a>
HALLMARK_APICAL_SURFACE	HALLMARK_APICAL_SURFACE	34	-0.31826	-1.08887	0.319149	0.450139	0.265345	3110	tags=44%, list=21%, signal=35%	Dcbld2/Cx3cl1/Lyn/Adipor2/B4galt1/Mal/Adam10/Srpx/Shroom2/Thy1/Gas1/Ephb4/App/Hspb1/Rtn4rl1	<a href='https://www.gsea-msigdb.org/gsea/msigdb/cards/HALLMARK_APICAL_SURFACE.html'>mSigDB info</a>
HALLMARK_ALLOGRAFT_REJECTION	HALLMARK_ALLOGRAFT_REJECTION	156	0.248872	1.05605	0.336323	0.450139	0.265345	2884	tags=23%, list=19%, signal=19%	Ripk2/Gbp2/Cxcl9/Ccl2/Irf7/Apbb1/Icosl/Dyrk3/Capg/H2-T23/Psmb10/Igsf6/H2-DMb1/Glmn/Ncf4/Tlr6/Npm1/Ccr1/H2-Aa/Il18rap/Irf8/Rpl9/Il15/Gzma/Ctss/H2-M3/Rps19/Tlr1/Mrpl3/Icam1/Brca1/Rps9/Klrd1/Il18/Rpl39/Eif3j2	<a href='https://www.gsea-msigdb.org/gsea/msigdb/cards/HALLMARK_ALLOGRAFT_REJECTION.html'>mSigDB info</a>
HALLMARK_P53_PATHWAY	HALLMARK_P53_PATHWAY	178	0.244474	1.05507	0.334337	0.450139	0.265345	2648	tags=21%, list=18%, signal=17%	Gpx2/Prkab1/Tprkb/Hbegf/Ddit4/Sesn1/Trib3/Mapkapk3/Rnf19b/Fdxr/Plk2/Ddb2/Baiap2/Steap3/Atf3/Triap1/Tspyl2/Trafd1/Ip6k2/Abcc5/Upp1/Pdgfa/Ccng1/S100a10/Sat1/Casp1/Eps8l2/Rack1/Mxd4/Rhbdf2/Ninj1/Gm2a/Tm7sf3/Fos/Btg2/Ifi30/Rps12	<a href='https://www.gsea-msigdb.org/gsea/msigdb/cards/HALLMARK_P53_PATHWAY.html'>mSigDB info</a>
HALLMARK_KRAS_SIGNALING_DN	HALLMARK_KRAS_SIGNALING_DN	84	-0.255516	-1.05395	0.342105	0.450139	0.265345	2308	tags=18%, list=15%, signal=15%	Tgm1/Celsr2/Mfsd6/Zc2hc1c/Cntfr/Gpr19/Upk3b/Chst2/Hc/Clstn3/Itih3/Mthfr/Slc30a3/Cyp39a1/Ugt2b1	<a href='https://www.gsea-msigdb.org/gsea/msigdb/cards/HALLMARK_KRAS_SIGNALING_DN.html'>mSigDB info</a>
HALLMARK_HEME_METABOLISM	HALLMARK_HEME_METABOLISM	169	-0.212524	-0.985698	0.501458	0.642895	0.378969	1636	tags=17%, list=11%, signal=15%	Ell2/Cdc27/Slc30a10/Nnt/Sptb/Gmps/Ccnd3/Slc6a9/Bcam/Asns/Smox/Usp15/Synj1/Car1/Fbxo7/Bach1/Top1/Fn3k/Ctse/Kat2b/P4ha2/Mark3/Clcn3/Picalm/Rnf19a/Cpox/Cat/Gclc	<a href='https://www.gsea-msigdb.org/gsea/msigdb/cards/HALLMARK_HEME_METABOLISM.html'>mSigDB info</a>
HALLMARK_IL6_JAK_STAT3_SIGNALING	HALLMARK_IL6_JAK_STAT3_SIGNALING	74	0.253879	0.959327	0.518456	0.64807	0.38202	1924	tags=14%, list=13%, signal=12%	Cd36/Cxcl1/Dntt/Cxcl9/Csf2ra/Cxcl11/Ccr1/Cxcl10/Irf1/Ltbr	<a href='https://www.gsea-msigdb.org/gsea/msigdb/cards/HALLMARK_IL6_JAK_STAT3_SIGNALING.html'>mSigDB info</a>
HALLMARK_OXIDATIVE_PHOSPHORYLATION	HALLMARK_OXIDATIVE_PHOSPHORYLATION	199	-0.206598	-0.97937	0.534535	0.651871	0.384261	2559	tags=20%, list=17%, signal=17%	Por/Acadvl/Tcirg1/Ndufs7/Pdhb/Cpt1a/Dlst/Ech1/Aldh6a1/Eci1/Mrpl35/Ldhb/Atp6v1h/Atp6v0c/Cox15/Nnt/Pdhx/Hspa9/Hadha/Atp5d/Oat/Hccs/Acat1/Dlat/Pdk4/Atp6v1d/Abcb7/Opa1/Acadm/Immt/Pmpca/Idh1/Etfdh/Ldha/Atp6ap1/Atp1b1/Hadhb/Acaa2/Sucla2/Retsat	<a href='https://www.gsea-msigdb.org/gsea/msigdb/cards/HALLMARK_OXIDATIVE_PHOSPHORYLATION.html'>mSigDB info</a>
HALLMARK_SPERMATOGENESIS	HALLMARK_SPERMATOGENESIS	68	0.25338	0.946447	0.55058	0.655453	0.386372	1898	tags=18%, list=13%, signal=15%	Grm8/Elovl3/Nphp1/Gapdhs/Ace/Parp2/Ccnb2/Cdkn3/Pebp1/Pcsk4/Gstm5/Gmcl1	<a href='https://www.gsea-msigdb.org/gsea/msigdb/cards/HALLMARK_SPERMATOGENESIS.html'>mSigDB info</a>
HALLMARK_TGF_BETA_SIGNALING	HALLMARK_TGF_BETA_SIGNALING	52	-0.23829	-0.905048	0.620525	0.721541	0.425329	3511	tags=44%, list=24%, signal=34%	Ctnnb1/Bmpr2/Map3k7/Smurf2/Trim33/Xiap/Ltbp2/Tgfb1/Ppm1a/Bmpr1a/Cdkn1c/Bcar3/Apc/Sptbn1/Ppp1r15a/Acvr1/Id2/Smad1/Id1/Eng/Pmepa1/Klf10/Cdk9	<a href='https://www.gsea-msigdb.org/gsea/msigdb/cards/HALLMARK_TGF_BETA_SIGNALING.html'>mSigDB info</a>
HALLMARK_G2M_CHECKPOINT	HALLMARK_G2M_CHECKPOINT	174	-0.200975	-0.937231	0.642229	0.729805	0.430201	2380	tags=28%, list=16%, signal=23%	Cul3/Nup98/Tgfb1/Brca2/Ewsr1/Tent4a/Rbm14/Nolc1/Nsd2/Aurka/Cdc45/Sfpq/Dkc1/Rasal2/Nek2/Tmpo/Cdc25a/H2ax/Bub3/Hnrnpu/Mcm6/Ythdc1/Mcm3/Cdc27/Pura/Mt2/Cul1/Stag1/Slc12a2/Atf5/Tfdp1/Mcm2/Rpa2/Slc7a5/Casp8ap2/Rad23b/Ctcf/Top1/Hnrnpd/Srsf1/Rad21/Syncrip/Pttg1/Kpna2/Kif5b/Nasp/Ccnf/Hif1a	<a href='https://www.gsea-msigdb.org/gsea/msigdb/cards/HALLMARK_G2M_CHECKPOINT.html'>mSigDB info</a>
HALLMARK_WNT_BETA_CATENIN_SIGNALING	HALLMARK_WNT_BETA_CATENIN_SIGNALING	34	-0.254431	-0.870491	0.687943	0.764381	0.450583	2780	tags=26%, list=19%, signal=22%	Axin2/Adam17/Ccnd2/Nkd1/Cul1/Tcf7/Numb/Jag1/Hdac2	<a href='https://www.gsea-msigdb.org/gsea/msigdb/cards/HALLMARK_WNT_BETA_CATENIN_SIGNALING.html'>mSigDB info</a>
HALLMARK_UV_RESPONSE_UP	HALLMARK_UV_RESPONSE_UP	133	0.200637	0.834021	0.836826	0.909594	0.536182	1076	tags=9%, list=7%, signal=8%	H2-Q1/Abcb1a/Cxcl1/Sult1a1/Car2/Gch1/H2-Q2/Parp2/Bid/Mrpl23/Atf3/Gpx3	<a href='https://www.gsea-msigdb.org/gsea/msigdb/cards/HALLMARK_UV_RESPONSE_UP.html'>mSigDB info</a>
HALLMARK_MITOTIC_SPINDLE	HALLMARK_MITOTIC_SPINDLE	182	-0.184388	-0.860424	0.875371	0.931246	0.548945	4414	tags=36%, list=30%, signal=26%	Lats1/Prex1/Kif3c/Cdc42ep4/Kif1b/Sos1/Cyth2/Epb41/Lmnb1/Mapre1/Als2/Ppp4r2/Itsn1/Lrpprc/Smc1a/Arhgap5/Farp1/Ywhae/Pafah1b1/Hook3/Rhot2/Arfgef1/Cttn/Rapgef6/Brca2/Clip1/Ralbp1/Nf1/Wasl/Tubgcp5/Aurka/Dynll2/Cd2ap/Actn4/Smc3/Apc/Rasa2/Rab3gap1/Sun2/Capzb/Pdlim5/Hdac6/Cep131/Rasal2/Nek2/Nck2/Rabgap1/Sptbn1/Arhgef3/Tuba4a/Abi1/Dlg1/Cdc27/Ezr/Pkd2/Ranbp9/Shroom2/Bcar1/Ssh2/Rock1/Stk38l/Palld/Bin1/Wasf1…	<a href='https://www.gsea-msigdb.org/gsea/msigdb/cards/HALLMARK_MITOTIC_SPINDLE.html'>mSigDB info</a>
HALLMARK_MYC_TARGETS_V2	HALLMARK_MYC_TARGETS_V2	57	-0.187175	-0.728667	0.921986	0.960402	0.566132	3736	tags=30%, list=25%, signal=22%	Hspd1/Ipo4/Prmt3/Nolc1/Nop2/Pus1/Grwd1/Wdr74/Hk2/Las1l/Pa2g4/Slc19a1/Utp20/Farsa/Bysl/Noc4l/Ung	<a href='https://www.gsea-msigdb.org/gsea/msigdb/cards/HALLMARK_MYC_TARGETS_V2.html'>mSigDB info</a>
HALLMARK_DNA_REPAIR	HALLMARK_DNA_REPAIR	146	-0.163213	-0.738454	0.987768	0.987768	0.582263	1749	tags=13%, list=12%, signal=12%	Nelfe/Nelfb/Ssrp1/Bcam/Eloa/Gsdme/Rpa2/Gtf2f1/Adrm1/Gtf2b/Zfp707/Cda/Arl6ip1/Sf3a3/Dad1/Nelfcd/Rae1/Npr2/Zwint	<a href='https://www.gsea-msigdb.org/gsea/msigdb/cards/HALLMARK_DNA_REPAIR.html'>mSigDB info</a>
HALLMARK_PANCREAS_BETA_CELLS	HALLMARK_PANCREAS_BETA_CELLS	17	0.176775	0.486711	0.987611	0.987768	0.582263	3508	tags=24%, list=24%, signal=18%	Slc2a2/Spcs1/Lmo2/Srp14	<a href='https://www.gsea-msigdb.org/gsea/msigdb/cards/HALLMARK_PANCREAS_BETA_CELLS.html'>mSigDB info</a>
