# Supplementary material for: An ABCB11 variant registry and novel knockin mouse model of PFIC2 based on the clinically relevant ABCB11 E297G variant
Source: J Lipid Res. 2025 Jun 11;66(7):100840. doi: 10.1016/j.jlr.2025.100840 (PMC12273561; doi:10.1016/j.jlr.2025.100840)
Supplement: Supplemental Table 3 [file mmc3.xlsx]

## Sheet: DE_results_HOM_vs_WT
ensembl	log2FC	pvalue	padj	statistic	baseMean	symbol
ENSMUSG00000000001	-0.459549	0.000673169	0.00887819	-3.40028	1074.05	Gnai3
ENSMUSG00000000028	-0.226662	0.20368	0.465477	-1.27114	10.5681	Cdc45
ENSMUSG00000000049	-0.815299	2.25439e-06	7.05486e-05	-4.72917	31509.8	Apoh
ENSMUSG00000000056	0.685697	2.1436e-05	0.000514809	4.24938	331.518	Narf
ENSMUSG00000000058	0.0170183	0.92009	0.968276	0.10032	63.2073	Cav2
ENSMUSG00000000078	0.412009	0.0264941	0.134274	2.21889	157.299	Klf6
ENSMUSG00000000085	0.232284	0.192362	0.450073	1.30362	66.6478	Scmh1
ENSMUSG00000000088	0.045044	0.766201	0.895927	0.297347	2714.02	Cox5a
ENSMUSG00000000093	-0.169845	0.324216	0.592705	-0.98583	44.1499	Tbx2
ENSMUSG00000000120	-0.00164111	0.991958	0.997397	-0.0100788	19.4042	Ngfr
ENSMUSG00000000126	0.0730125	0.647822	0.831047	0.45679	4.0367	Wnt9a
ENSMUSG00000000127	0.0439363	0.778913	0.902218	0.280736	60.5521	Fer
ENSMUSG00000000131	0.0120127	0.943702	0.9769	0.0706174	224.554	Xpo6
ENSMUSG00000000134	-0.214226	0.225847	0.492217	-1.21113	172.416	Tfe3
ENSMUSG00000000142	-0.233945	0.185029	0.439967	-1.32543	56.8728	Axin2
ENSMUSG00000000148	-6.46246e-05	0.999696	0.999969	-0.000381588	83.1401	Brat1
ENSMUSG00000000149	-0.0780123	0.648215	0.831047	-0.456243	1033.05	Gna12
ENSMUSG00000000154	-0.0788631	0.644313	0.82824	-0.461677	1070.88	Slc22a18
ENSMUSG00000000157	-0.162584	0.342918	0.613191	-0.948416	8.36152	Itgb2l
ENSMUSG00000000159	0.186104	0.288149	0.55743	1.06219	344.095	Igsf5
ENSMUSG00000000167	-0.0630982	0.71035	0.865676	-0.371387	9.63399	Pih1d2
ENSMUSG00000000168	-0.323976	0.0151641	0.0910965	-2.42844	501.258	Dlat
ENSMUSG00000000171	0.237327	0.185551	0.440787	1.32386	9187.82	Sdhd
ENSMUSG00000000184	-0.335838	0.075451	0.258747	-1.77771	28.2149	Ccnd2
ENSMUSG00000000194	-0.138876	0.414961	0.673435	-0.815195	177.61	Gpr107
ENSMUSG00000000244	0.214431	0.225154	0.491214	1.21294	10.8869	Tspan32
ENSMUSG00000000247	-0.356437	0.0631896	0.232664	-1.85785	41.2813	Lhx2
ENSMUSG00000000253	-0.057349	0.736724	0.8816	-0.336194	16.9582	Gmpr
ENSMUSG00000000266	-0.0434741	0.797467	0.911374	-0.256626	37.3403	Mid2
ENSMUSG00000000275	0.0894244	0.555836	0.772459	0.589038	806.904	Trim25
ENSMUSG00000000276	0.142845	0.409516	0.668241	0.824745	17.4205	Dgke
ENSMUSG00000000278	-0.00981148	0.951977	0.980309	-0.0602237	396.054	Scpep1
ENSMUSG00000000282	0.00964493	0.954021	0.981441	0.0576578	48.5373	Mnt
ENSMUSG00000000290	0.247509	0.167361	0.415975	1.38073	72.677	Itgb2
ENSMUSG00000000295	-0.112934	0.507904	0.740991	-0.662105	52.274	Hddc2
ENSMUSG00000000296	-0.0199376	0.906585	0.964263	-0.117347	238.331	Tpd52l1
ENSMUSG00000000301	0.397713	0.0160121	0.0945363	2.40864	7840.75	Pemt
ENSMUSG00000000303	0.465847	0.00941935	0.0656313	2.59645	320.611	Cdh1
ENSMUSG00000000305	-0.0916287	0.588749	0.795361	-0.54065	10.6771	Cdh4
ENSMUSG00000000317	0.0477272	0.776889	0.901592	0.283376	14.4502	Bcl6b
ENSMUSG00000000318	-0.220948	0.211253	0.473981	-1.25013	7.15541	Clec10a
ENSMUSG00000000320	-0.513364	0.0266234	0.134746	-2.217	5.25266	Alox12
ENSMUSG00000000326	0.763398	1.82012e-05	0.000446483	4.28589	6226.69	Comt
ENSMUSG00000000339	-0.0426856	0.737006	0.8816	-0.335821	145.588	Rtca
ENSMUSG00000000340	-0.12349	0.368244	0.634404	-0.899767	1067.35	Dbt
ENSMUSG00000000346	-0.610771	9.45829e-07	3.26761e-05	-4.90259	2028.95	Dazap2
ENSMUSG00000000355	-0.168942	0.318464	0.586896	-0.997619	354.445	Mcts1
ENSMUSG00000000359	-0.267643	0.144077	0.381185	-1.46077	6.22822	Rem1
ENSMUSG00000000374	0.0805473	0.614727	0.80888	0.503337	203.472	Trappc10
ENSMUSG00000000378	-0.21047	0.180624	0.433592	-1.33884	289.598	Ccm2
ENSMUSG00000000384	-0.0918475	0.582242	0.789867	-0.550113	459.66	Tbrg4
ENSMUSG00000000385	1.222	1.12372e-08	6.24336e-07	5.71091	110.282	Tmprss2
ENSMUSG00000000386	1.39025	0.000154479	0.00272571	3.78376	12.5856	Mx1
ENSMUSG00000000399	-0.0459133	0.746033	0.885822	-0.323875	2067.35	Ndufa9
ENSMUSG00000000409	0.191642	0.275864	0.545611	1.08966	27.1871	Lck
ENSMUSG00000000420	-0.337115	0.00645633	0.0499078	-2.72366	556.24	Galnt1
ENSMUSG00000000439	0.0093509	0.951727	0.980232	0.0605381	141.958	Mkrn2
ENSMUSG00000000440	0.425223	0.0295071	0.143441	2.17664	98.2219	Pparg
ENSMUSG00000000441	0.0787961	0.642536	0.827126	0.464156	224.967	Raf1
ENSMUSG00000000486	-0.202219	0.252667	0.521982	-1.14389	30.458	Septin1
ENSMUSG00000000489	0.0573773	0.733792	0.87944	0.340086	9.81028	Pdgfb
ENSMUSG00000000530	0.105767	0.497424	0.732896	0.678548	52.9348	Acvrl1
ENSMUSG00000000531	-0.0996934	0.5547	0.772069	-0.590732	20.2942	Tamalin
ENSMUSG00000000532	0.00804541	0.962081	0.984611	0.0475425	80.2559	Acvr1b
ENSMUSG00000000538	0.0548882	0.747598	0.886779	0.321808	155.352	Tom1l2
ENSMUSG00000000552	0.190071	0.276786	0.546103	1.08757	251.903	Zfp385a
ENSMUSG00000000555	0.116455	0.498708	0.733626	0.676524	228.638	Itga5
ENSMUSG00000000561	-0.0667951	0.676209	0.846571	-0.417641	247.139	Wdr77
ENSMUSG00000000563	0.285496	0.115045	0.334575	1.57592	9910.14	Atp5pb
ENSMUSG00000000567	-0.894229	0.00132499	0.015486	-3.21051	19.9067	Sox9
ENSMUSG00000000568	-0.522814	0.00338327	0.031407	-2.93058	344.407	Hnrnpd
ENSMUSG00000000579	0.0321248	0.845585	0.935213	0.194754	21.4572	Dynlt1c
ENSMUSG00000000581	0.362966	0.0639735	0.234391	1.85236	1867.62	C1d
ENSMUSG00000000594	0.255072	0.0698014	0.246875	1.8132	1090.89	Gm2a
ENSMUSG00000000600	-0.0217581	0.889795	0.957163	-0.138563	107.509	Krit1
ENSMUSG00000000605	-0.270269	0.0165283	0.0969686	-2.39704	801.819	Clcn4
ENSMUSG00000000628	-0.259644	0.154163	0.396114	-1.42498	7.47935	Hk2
ENSMUSG00000000631	0.112064	0.506112	0.739768	0.664903	456.475	Myo18a
ENSMUSG00000000673	0.237641	0.153521	0.394942	1.42721	6556.23	Haao
ENSMUSG00000000682	0.300482	0.10648	0.318692	1.61422	177.586	Cd52
ENSMUSG00000000686	0.739442	0.000148709	0.00263604	3.79322	309.418	Abhd15
ENSMUSG00000000693	-0.160644	0.355843	0.624492	-0.923316	10.669	Loxl3
ENSMUSG00000000708	-0.418083	0.00144432	0.0164544	-3.18564	704.457	Kat2b
ENSMUSG00000000711	0.0129646	0.936767	0.974599	0.0793342	680.636	Rab5b
ENSMUSG00000000732	2.11376	1.7396e-05	0.000430278	4.29593	20.4649	Icosl
ENSMUSG00000000738	0.0205453	0.903421	0.963257	0.121341	415.82	Spg7
ENSMUSG00000000739	-3.16328	1.07803e-20	3.48953e-18	-9.32808	255.507	Sult5a1
ENSMUSG00000000740	0.33823	0.0706133	0.248919	1.80796	14609.3	Rpl13
ENSMUSG00000000743	0.263942	0.0794267	0.266726	1.75402	1478.74	Chmp1a
ENSMUSG00000000751	0.0840874	0.456569	0.703759	0.744508	282.509	Rpa1
ENSMUSG00000000753	-0.443078	0.0120222	0.0782387	-2.51149	8726.2	Serpinf1
ENSMUSG00000000759	0.405262	0.0345906	0.158576	2.11312	147.643	Tubgcp3
ENSMUSG00000000776	0.00866148	0.959293	0.983278	0.0510403	45.9891	Polr3d
ENSMUSG00000000782	-0.490988	0.0141565	0.0871036	-2.45327	37.8052	Tcf7
ENSMUSG00000000787	-0.231811	0.162953	0.40964	-1.39521	1253.61	Ddx3x
ENSMUSG00000000791	-0.0172628	0.918137	0.96785	-0.102781	14.8894	Il12rb1
ENSMUSG00000000804	-0.222306	0.0996372	0.305826	-1.64661	249.214	Usp32
ENSMUSG00000000811	-0.176896	0.299144	0.568165	-1.03827	80.492	Txnrd3
ENSMUSG00000000823	0.25038	0.15616	0.399317	1.41811	158.097	Zfp512b
ENSMUSG00000000826	-0.0307334	0.856446	0.940449	-0.1809	385.526	Dnajc5
ENSMUSG00000000827	0.31564	0.0871661	0.282221	1.71054	878.811	Tpd52l2
ENSMUSG00000000838	-0.165047	0.306561	0.575479	-1.02246	254.994	Fmr1
ENSMUSG00000000876	-0.581312	2.64067e-05	0.000615329	-4.20243	1961.69	Pxmp4
ENSMUSG00000000881	0.19585	0.184625	0.439289	1.32665	145.353	Dlg3
ENSMUSG00000000884	0.276638	0.11684	0.337551	1.56818	33.7743	Gnb1l
ENSMUSG00000000901	0.00360193	0.982254	0.99326	0.0222436	9.63478	Mmp11
ENSMUSG00000000902	-0.410918	0.00603777	0.0476951	-2.74572	241.5	Smarcb1
ENSMUSG00000000903	1.22242	0.000382495	0.00565282	3.55188	10.1144	Vpreb3
ENSMUSG00000000915	-0.42788	0.013708	0.0854433	-2.46483	298.79	Hip1r
ENSMUSG00000000916	0.00474967	0.976201	0.990031	0.0298322	103.403	Nsun5
ENSMUSG00000000934	-0.127619	0.444183	0.695226	-0.765149	237.243	Top1mt
ENSMUSG00000000942	-0.222947	0.198193	0.458008	-1.28672	3.3534	Hoxa4
ENSMUSG00000000957	0.0335031	0.842644	0.934026	0.198513	519.486	Mmp14
ENSMUSG00000000958	-0.0385688	0.814129	0.920244	-0.235103	32.1174	Slc7a7
ENSMUSG00000000959	-0.148694	0.382356	0.646832	-0.873564	603.171	Oxa1l
ENSMUSG00000000976	0.231667	0.155899	0.399055	1.419	103.997	Heatr6
ENSMUSG00000001016	0.47052	0.0082775	0.0599183	2.64054	250.654	Ilf2
ENSMUSG00000001017	-0.00772987	0.948371	0.979704	-0.0647528	622.19	Chtop
ENSMUSG00000001018	0.425929	0.00305908	0.0291053	2.96174	188.779	Snapin
ENSMUSG00000001025	0.0704667	0.670711	0.843882	0.425172	36.9945	S100a6
ENSMUSG00000001029	-0.0514122	0.762889	0.894103	-0.301689	59.9288	Icam2
ENSMUSG00000001034	-0.0515354	0.762087	0.893738	-0.302742	20.3789	Mapk7
ENSMUSG00000001036	-0.236442	0.108242	0.321539	-1.60614	112.519	Epn2
ENSMUSG00000001039	0.247667	0.167777	0.416645	1.37938	14.4867	B9d1
ENSMUSG00000001052	-0.0415239	0.797381	0.911374	-0.256737	182.501	Sec24b
ENSMUSG00000001053	-0.183391	0.295316	0.564513	-1.04653	52.2008	N4bp3
ENSMUSG00000001054	-0.13584	0.403664	0.66327	-0.835096	145.951	Rmnd5b
ENSMUSG00000001056	0.201867	0.251784	0.520959	1.14603	1016.31	Nhp2
ENSMUSG00000001062	0.900281	4.25713e-08	2.07152e-06	5.47984	173.269	Vps9d1
ENSMUSG00000001065	0.723826	0.000721769	0.00941677	3.38117	152.854	Zfp276
ENSMUSG00000001082	-0.0558913	0.74311	0.88462	-0.327738	31.7094	Mfsd10
ENSMUSG00000001089	-0.0334874	0.844103	0.934715	-0.196648	73.2727	Luzp1
ENSMUSG00000001095	-2.99406	3.45408e-07	1.37517e-05	-5.09682	13.0651	Slc13a2
ENSMUSG00000001098	-0.134889	0.43525	0.688649	-0.780239	41.2761	Kctd10
ENSMUSG00000001100	0.161066	0.290226	0.559702	1.05763	1989.91	Poldip2
ENSMUSG00000001105	0.244612	0.175335	0.426825	1.35526	1288.34	Ift20
ENSMUSG00000001119	-0.307378	0.0906651	0.289448	-1.6919	54.2789	Col6a1
ENSMUSG00000001120	-0.668584	0.005674	0.045668	-2.76605	11.0424	Pcbp3
ENSMUSG00000001123	-0.231455	0.178777	0.431581	-1.34453	4189.05	Lgals9
ENSMUSG00000001127	0.139454	0.354195	0.623473	0.926484	783.498	Araf
ENSMUSG00000001128	0.147967	0.379025	0.644476	0.879694	901.441	Cfp
ENSMUSG00000001134	0.0971866	0.569551	0.782047	0.568712	393.772	Uxt
ENSMUSG00000001138	0.113885	0.50634	0.739897	0.664547	165.506	Cnnm3
ENSMUSG00000001143	-0.378394	0.0506714	0.202061	-1.95425	146.661	Lman2l
ENSMUSG00000001150	-0.0148733	0.926888	0.97097	-0.0917604	157.155	Mcm3ap
ENSMUSG00000001151	-0.0652326	0.701377	0.860457	-0.383462	47.9668	Pcnt
ENSMUSG00000001155	0.442619	0.00196977	0.0207518	3.09475	3418.54	Ftcd
ENSMUSG00000001156	0.0004219	0.997993	0.999201	0.0025156	34.8816	Mxd1
ENSMUSG00000001157	0.326765	0.0415782	0.178004	2.03772	203.004	Gmcl1
ENSMUSG00000001158	0.178217	0.308807	0.577438	1.01773	361.556	Snrnp27
ENSMUSG00000001166	-0.0366688	0.827828	0.926514	-0.217487	10.2523	Oas1c
ENSMUSG00000001173	-0.0149869	0.929779	0.972356	-0.088123	35.6021	Ocrl
ENSMUSG00000001175	-0.00640834	0.966336	0.986039	-0.0422047	3039.93	Calm1
ENSMUSG00000001211	-0.0184464	0.913677	0.966535	-0.108402	3117.23	Agpat3
ENSMUSG00000001227	-0.220135	0.205928	0.467918	-1.26484	76.4689	Sema6b
ENSMUSG00000001229	-0.432378	0.0331165	0.15424	-2.13067	433.397	Dpp9
ENSMUSG00000001240	-0.74679	5.85141e-05	0.00121347	-4.01872	122.487	Ramp2
ENSMUSG00000001247	0.258285	0.154403	0.396527	1.42415	652.221	Lsr
ENSMUSG00000001248	0.206911	0.207196	0.469412	1.26131	141.159	Gramd1a
ENSMUSG00000001249	-0.0219485	0.879778	0.952165	-0.151251	5842.84	Hpn
ENSMUSG00000001270	-0.0187063	0.908201	0.964902	-0.115308	106.489	Ckb
ENSMUSG00000001280	-0.00288499	0.986329	0.995079	-0.0171346	154.692	Sp1
ENSMUSG00000001281	-0.184527	0.291672	0.560821	-1.05446	24.2563	Itgb7
ENSMUSG00000001285	0.00168616	0.990275	0.997038	0.0121886	363.49	Myg1
ENSMUSG00000001288	-0.185497	0.290835	0.559934	-1.05629	43.5663	Rarg
ENSMUSG00000001289	0.281077	0.128648	0.358118	1.51945	4034.48	Pfdn5
ENSMUSG00000001300	-0.260538	0.121844	0.346419	-1.54708	23.01	Efnb2
ENSMUSG00000001305	0.163598	0.309939	0.578465	1.01535	116.746	Rrp15
ENSMUSG00000001313	2.72596	6.30384e-18	1.51394e-15	8.6269	521.685	Rnd2
ENSMUSG00000001323	0.0350319	0.831929	0.928674	0.212228	406.513	Srr
ENSMUSG00000001348	-0.0919984	0.526969	0.755316	-0.632639	1752.88	Acp5
ENSMUSG00000001366	0.331568	0.0487405	0.197106	1.97085	727.126	Fbxo9
ENSMUSG00000001376	-0.15302	0.265662	0.535062	-1.11311	108.144	Vps50
ENSMUSG00000001380	-0.660116	2.95229e-05	0.0006763	-4.17712	387.478	Hars
ENSMUSG00000001383	-0.487213	0.00164017	0.0182255	-3.14867	390.055	Zmat2
ENSMUSG00000001403	0.337983	0.0783678	0.264602	1.76024	13.2061	Ube2c
ENSMUSG00000001415	-0.0633411	0.678645	0.847232	-0.414313	351.067	Smg5
ENSMUSG00000001416	-0.138239	0.353038	0.622119	-0.928712	2199.82	Cct3
ENSMUSG00000001418	-0.186083	0.283935	0.553264	-1.07152	547.402	Glmp
ENSMUSG00000001419	-0.0871337	0.610184	0.806895	-0.509811	206.747	Mef2d
ENSMUSG00000001420	-0.0854195	0.612144	0.807983	-0.507016	25.846	Tmem79
ENSMUSG00000001424	-0.0311541	0.854644	0.93944	-0.183196	743.146	Snd1
ENSMUSG00000001435	0.00709521	0.966247	0.986039	0.0423159	6933.87	Col18a1
ENSMUSG00000001436	-0.272768	0.086734	0.281366	-1.71288	134.893	Slc19a1
ENSMUSG00000001440	-0.0847545	0.620051	0.812868	-0.495779	665.388	Kpnb1
ENSMUSG00000001441	-0.645023	0.000897459	0.0112674	-3.32084	209.622	Npepps
ENSMUSG00000001445	-0.20802	0.118104	0.340176	-1.56278	829.904	Mrpl10
ENSMUSG00000001467	1.82844	4.74086e-09	2.82366e-07	5.85602	761.155	Cyp51
ENSMUSG00000001472	0.235766	0.0927275	0.29278	1.68118	1821.51	Tcf25
ENSMUSG00000001473	-0.0301514	0.859293	0.941492	-0.177274	103.354	Tubb6
ENSMUSG00000001482	-0.114344	0.484317	0.7231	-0.699377	518.464	Def8
ENSMUSG00000001506	0.0677057	0.660336	0.838186	0.43945	30.1435	Col1a1
ENSMUSG00000001507	0.0893051	0.602133	0.802808	0.521336	45.5918	Itga3
ENSMUSG00000001518	-0.245466	0.104008	0.314317	-1.62573	111.563	Itfg2
ENSMUSG00000001521	0.0966064	0.572481	0.783478	0.564401	10.7895	Tulp3
ENSMUSG00000001524	-0.419216	0.00170102	0.0187052	-3.138	163.828	Gtf2h4
ENSMUSG00000001525	0.178469	0.268781	0.538245	1.10587	660.523	Tubb5
ENSMUSG00000001542	-0.317058	0.0453389	0.187892	-2.0015	1014.91	Ell2
ENSMUSG00000001552	-0.0378112	0.819924	0.92343	-0.227642	367.493	Jup
ENSMUSG00000001555	-0.238372	0.185296	0.440252	-1.32462	9.94333	Fkbp10
ENSMUSG00000001569	-0.32639	0.0566825	0.217639	-1.90575	172.765	Nom1
ENSMUSG00000001576	0.0302151	0.857365	0.940774	0.179729	526.608	Ergic1
ENSMUSG00000001588	0.0958909	0.572204	0.783313	0.564809	19.6165	Acap1
ENSMUSG00000001604	1.02042	1.81142e-09	1.15265e-07	6.01387	611.965	Tcea3
ENSMUSG00000001627	0.0809817	0.635287	0.822988	0.474298	268.162	Ifrd1
ENSMUSG00000001630	-0.455073	0.00776254	0.0571916	-2.66223	107.574	Stk38l
ENSMUSG00000001632	-0.101616	0.532444	0.75935	-0.62428	109.916	Brpf1
ENSMUSG00000001642	1.18683	9.75721e-06	0.000260835	4.42248	174.383	Akr1b3
ENSMUSG00000001663	0.499988	0.000594856	0.00805218	3.43395	4909.17	Gstt1
ENSMUSG00000001665	0.381914	0.00879592	0.0624863	2.61989	1118.47	Gstt3
ENSMUSG00000001666	0.217231	0.21196	0.474386	1.24819	2357.12	Ddt
ENSMUSG00000001670	-0.22463	0.208613	0.470691	-1.25739	19042.5	Tat
ENSMUSG00000001672	-2.15486	2.21145e-07	9.22366e-06	-5.18062	23.4648	Marveld3
ENSMUSG00000001674	0.00553223	0.972331	0.988597	0.0346848	150.252	Ddx18
ENSMUSG00000001687	0.316504	0.0769203	0.261856	1.76884	2085.85	Ubl3
ENSMUSG00000001700	-0.0555447	0.72089	0.871059	-0.357269	269.148	Gramd3
ENSMUSG00000001707	0.165671	0.341205	0.61103	0.951787	280.611	Eef1e1
ENSMUSG00000001729	0.118365	0.475232	0.717595	0.713992	606.636	Akt1
ENSMUSG00000001739	-0.0881881	0.572308	0.783313	-0.564656	3.07465	Cldn15
ENSMUSG00000001741	-0.243459	0.169117	0.418271	-1.37505	48.9435	Il16
ENSMUSG00000001750	-0.256131	0.13517	0.367412	-1.49402	395.326	Tcirg1
ENSMUSG00000001751	0.154836	0.278768	0.548047	1.08309	470.93	Naglu
ENSMUSG00000001755	-0.33057	0.021166	0.115444	-2.30501	1650.16	Coasy
ENSMUSG00000001761	-1.90872	9.56003e-10	6.65181e-08	-6.11659	48.3044	Smo
ENSMUSG00000001763	-3.00166	2.24853e-19	6.31709e-17	-9.00042	138.191	Tspan33
ENSMUSG00000001767	-0.378168	0.0126833	0.0811232	-2.49254	152.926	Crnkl1
ENSMUSG00000001768	0.208164	0.158178	0.402129	1.41123	165.967	Rin2
ENSMUSG00000001773	6.05238	5.32055e-10	3.84577e-08	6.20935	13.8948	Folh1
ENSMUSG00000001774	-0.532948	0.00585056	0.0467445	-2.75604	398.384	Chordc1
ENSMUSG00000001783	-0.202257	0.129737	0.359282	-1.51514	678.593	Rtcb
ENSMUSG00000001785	0.1697	0.14665	0.385389	1.45147	199.126	Pwp1
ENSMUSG00000001786	-0.356658	0.00705645	0.05316	-2.69417	225.428	Fbxo7
ENSMUSG00000001794	-0.126466	0.462024	0.707771	-0.735519	957.81	Capns1
ENSMUSG00000001802	0.110185	0.521466	0.751236	0.641088	157.565	Lrp3
ENSMUSG00000001829	-0.2532	0.138613	0.37262	-1.48098	480.219	Clpb
ENSMUSG00000001833	0.102098	0.525966	0.754711	0.634175	571.566	Septin7
ENSMUSG00000001844	-0.309353	0.0446363	0.185652	-2.00807	216.322	Zdhhc4
ENSMUSG00000001847	-0.341687	0.0343722	0.157964	-2.11568	1289.58	Rac1
ENSMUSG00000001855	-0.0906226	0.596562	0.799492	-0.529351	90.0711	Nup214
ENSMUSG00000001870	-0.150536	0.382334	0.646832	-0.873603	21.9576	Ltbp1
ENSMUSG00000001891	0.195117	0.241871	0.509976	1.17032	3810.52	Ugp2
ENSMUSG00000001909	-0.101439	0.534212	0.760242	-0.62159	447.447	Trmt1
ENSMUSG00000001910	0.0366199	0.827092	0.926462	0.218433	212.613	Nacc1
ENSMUSG00000001911	-0.0437877	0.785786	0.90567	-0.271787	424.717	Nfix
ENSMUSG00000001918	-0.318869	0.0757632	0.259456	-1.77582	25.7004	Slc1a5
ENSMUSG00000001924	-0.302572	0.091276	0.290282	-1.68871	1502.89	Uba1
ENSMUSG00000001930	-0.192562	0.267315	0.536542	-1.10927	64.4873	Vwf
ENSMUSG00000001942	0.442384	0.0173368	0.10029	2.37949	333.621	Siae
ENSMUSG00000001943	-0.0403756	0.789247	0.907015	-0.267288	6.68785	Vsig2
ENSMUSG00000001946	-0.107066	0.493997	0.730549	-0.683965	213.759	Esam
ENSMUSG00000001948	0.250826	0.164988	0.412597	1.38849	11.5286	Spa17
ENSMUSG00000001962	-0.369317	0.0218264	0.117778	-2.29338	192.361	Fam50a
ENSMUSG00000001964	0.243651	0.10457	0.315414	1.62309	306.885	Emd
ENSMUSG00000001983	0.324362	0.0489991	0.197536	1.9686	191.128	Taco1
ENSMUSG00000001995	-0.0728751	0.660806	0.838671	-0.4388	19.2148	Sipa1l2
ENSMUSG00000001998	0.114094	0.498116	0.733069	0.677457	25.5573	Ap4e1
ENSMUSG00000001999	0.124058	0.470944	0.71423	0.720944	295.509	Blvra
ENSMUSG00000002010	0.245407	0.0492512	0.198203	1.96641	760.432	Idh3g
ENSMUSG00000002014	0.137128	0.427191	0.682996	0.794008	3929.27	Ssr4
ENSMUSG00000002015	-0.198126	0.166069	0.414133	-1.38495	2275.4	Bcap31
ENSMUSG00000002017	-0.254726	0.0786082	0.265276	-1.75882	212.134	Fam98a
ENSMUSG00000002020	-0.182605	0.284697	0.553823	-1.06983	5.86847	Ltbp2
ENSMUSG00000002028	0.304821	0.090722	0.289448	1.6916	80.495	Kmt2a
ENSMUSG00000002031	0.0178175	0.882463	0.953685	0.147848	321.078	Ift46
ENSMUSG00000002032	0.589606	0.00142576	0.0163557	3.18938	189.411	Tmem25
ENSMUSG00000002033	-0.372053	0.0558248	0.215736	-1.9124	13.5565	Cd3g
ENSMUSG00000002043	0.151931	0.373708	0.639673	0.889548	435.889	Trappc6a
ENSMUSG00000002052	-0.115343	0.49992	0.734321	-0.674615	262.971	Supt6
ENSMUSG00000002058	-0.0336022	0.841108	0.933287	-0.200477	246.747	Unc119
ENSMUSG00000002059	-1.78563	2.14946e-11	1.95247e-09	-6.69549	79.9851	Rab34
ENSMUSG00000002064	0.183762	0.294617	0.563726	1.04805	1002.61	Sdf2
ENSMUSG00000002068	0.118029	0.478125	0.718756	0.709322	7.8147	Ccne1
ENSMUSG00000002076	2.94493	9.33418e-08	4.23738e-06	5.33923	16.2392	Hsf2bp
ENSMUSG00000002083	0.297025	0.0819462	0.271646	1.7395	138.98	Bbc3
ENSMUSG00000002102	0.0386755	0.806925	0.916695	0.244395	2819.6	Psmc3
ENSMUSG00000002103	-0.013147	0.935831	0.974238	-0.0805105	389.055	Acp2
ENSMUSG00000002105	-0.172466	0.30311	0.572252	-1.02979	114.567	Slc39a13
ENSMUSG00000002107	-0.241702	0.164741	0.412232	-1.3893	89.2424	Celf2
ENSMUSG00000002108	0.350185	0.0536776	0.210221	1.92943	3121.99	Nr1h3
ENSMUSG00000002109	0.759528	0.00196677	0.0207518	3.09521	28.2114	Ddb2
ENSMUSG00000002111	0.110967	0.506346	0.739897	0.664538	146.376	Spi1
ENSMUSG00000002129	-0.246949	0.142496	0.379293	-1.46656	226.914	Sf3a1
ENSMUSG00000002147	-0.359064	0.0449496	0.186746	-2.00513	384.011	Stat6
ENSMUSG00000002204	0.0841499	0.607433	0.805763	0.513741	12.392	Napsa
ENSMUSG00000002205	-0.28791	0.0352835	0.160566	-2.10509	291.074	Vrk3
ENSMUSG00000002210	-0.230164	0.195777	0.455274	-1.29368	80.3689	Smg9
ENSMUSG00000002221	0.0113672	0.93263	0.973625	0.0845369	157.968	Paxip1
ENSMUSG00000002222	-0.151996	0.348134	0.617771	-0.938214	987.309	Rmnd5a
ENSMUSG00000002227	0.177336	0.309474	0.578066	1.01633	117.232	Mov10
ENSMUSG00000002228	0.273767	0.132536	0.363769	1.50418	4.31825	Ppm1j
ENSMUSG00000002233	-0.383581	0.0191989	0.107713	-2.34165	236.93	Rhoc
ENSMUSG00000002249	0.0358153	0.833387	0.92927	0.21036	68.9554	Tead3
ENSMUSG00000002250	-0.0954085	0.570276	0.78224	-0.567645	53.2158	Ppard
ENSMUSG00000002265	-2.83857	2.72474e-10	2.10214e-08	-6.31368	84.2915	Peg3
ENSMUSG00000002274	-0.331952	0.0681362	0.243882	-1.8241	153.99	Metrn
ENSMUSG00000002279	-0.396674	0.0391972	0.171748	-2.06211	396.193	Lmf1
ENSMUSG00000002280	0.1395	0.34865	0.618245	0.937211	491.512	Ciao3
ENSMUSG00000002289	-0.50158	0.00209564	0.0218138	-3.07633	3852.58	Angptl4
ENSMUSG00000002297	-0.155606	0.365129	0.631301	-0.905636	26.8805	Dbf4
ENSMUSG00000002307	-0.0210167	0.899394	0.961291	-0.126427	132.236	Daxx
ENSMUSG00000002308	0.344804	0.0690364	0.245745	1.81818	186.914	Cd320
ENSMUSG00000002319	-0.167693	0.311305	0.579996	-1.01249	226.355	Ipo4
ENSMUSG00000002320	-0.0937059	0.583673	0.791	-0.548028	302.339	Tm9sf1
ENSMUSG00000002324	-0.0139101	0.934631	0.974087	-0.0820193	20.5835	Rec8
ENSMUSG00000002325	-0.0298348	0.80596	0.916298	-0.245641	391.753	Irf9
ENSMUSG00000002326	0.108496	0.520425	0.75079	0.64269	43.8678	Gmpr2
ENSMUSG00000002329	-0.0143586	0.932581	0.973625	-0.0845975	342.23	Mdp1
ENSMUSG00000002332	-0.41189	0.0288646	0.141287	-2.18533	844.307	Dhrs1
ENSMUSG00000002342	-0.157924	0.28164	0.550633	-1.07664	160.78	Tmem161a
ENSMUSG00000002343	0.0868913	0.597635	0.799868	0.527804	82.9783	Armc6
ENSMUSG00000002345	-0.392873	0.0163433	0.0962124	-2.40116	163.501	Borcs8
ENSMUSG00000002346	-0.272692	0.136598	0.369803	-1.48858	576.553	Slc25a42
ENSMUSG00000002365	-0.101977	0.528015	0.755975	-0.631039	402.888	Snx9
ENSMUSG00000002372	-0.39211	0.00964525	0.066856	-2.58829	371.467	Ranbp3
ENSMUSG00000002379	0.172689	0.322418	0.590877	0.989501	1938.85	Ndufa11
ENSMUSG00000002393	-0.0745786	0.651299	0.832718	-0.451959	1099.57	Nr2f6
ENSMUSG00000002395	0.409531	0.0412491	0.177156	2.04102	1654.14	Use1
ENSMUSG00000002396	-0.103121	0.471551	0.714573	-0.719958	226.741	Ocel1
ENSMUSG00000002409	0.0129128	0.939068	0.975222	0.0764409	109.878	Dyrk1b
ENSMUSG00000002413	0.0132085	0.93812	0.975101	0.0776336	102.162	Braf
ENSMUSG00000002416	0.171086	0.32661	0.595253	0.980966	286.419	Ndufb2
ENSMUSG00000002428	0.0388309	0.790546	0.907574	0.265601	76.43	Hltf
ENSMUSG00000002455	-0.183968	0.294118	0.563341	-1.04913	361.666	Prpf6
ENSMUSG00000002458	0.143509	0.402003	0.661961	0.838049	25.2454	Rgs19
ENSMUSG00000002475	-0.378513	0.00761078	0.0563523	-2.66887	1084.14	Abhd3
ENSMUSG00000002477	0.10657	0.533509	0.759871	0.622658	283.494	Snrpd1
ENSMUSG00000002486	0.0133785	0.935705	0.974238	0.0806691	12.8057	Tchp
ENSMUSG00000002496	-0.0437256	0.79665	0.910999	-0.257685	279.97	Tsc2
ENSMUSG00000002504	-0.516503	0.0052118	0.0430987	-2.79364	177.891	Nherf2
ENSMUSG00000002524	-0.175256	0.0370271	0.165466	-2.08547	929.315	Puf60
ENSMUSG00000002546	-0.135951	0.431728	0.685919	-0.786237	256.057	Golga2
ENSMUSG00000002550	-0.546171	0.000887963	0.0111576	-3.32381	806.414	Uck1
ENSMUSG00000002578	-0.242065	0.173735	0.424154	-1.3603	3.55806	Ikzf4
ENSMUSG00000002580	0.124188	0.469002	0.71296	0.724104	640.853	Mien1
ENSMUSG00000002588	-0.308402	0.0564854	0.217162	-1.90727	19598.3	Pon1
ENSMUSG00000002602	0.110296	0.520856	0.750919	0.642026	173.303	Axl
ENSMUSG00000002603	-0.191796	0.268713	0.538233	-1.10603	139.059	Tgfb1
ENSMUSG00000002608	-0.158712	0.361298	0.627667	-0.912895	166.405	Ccdc97
ENSMUSG00000002617	0.198131	0.261444	0.53008	1.12299	20.6833	Zfp40
ENSMUSG00000002625	0.562678	0.00249237	0.0248237	3.02427	274.422	Akap8l
ENSMUSG00000002635	-0.0612213	0.711519	0.866344	-0.369816	239.947	Pdcd2l
ENSMUSG00000002658	-0.432646	0.013343	0.0839008	-2.47448	198.862	Gtf2f1
ENSMUSG00000002660	-0.129891	0.38129	0.646001	-0.875521	1297.39	Clpp
ENSMUSG00000002661	0.296452	0.109565	0.32421	1.60015	555.213	Alkbh7
ENSMUSG00000002668	0.46115	0.0169914	0.0988672	2.38689	29.4051	Dennd1c
ENSMUSG00000002679	0.120914	0.482871	0.722774	0.701693	231.569	Med6
ENSMUSG00000002699	0.169641	0.315972	0.58451	1.00277	58.4449	Lcp2
ENSMUSG00000002718	-0.312559	0.0325779	0.152494	-2.13725	358.344	Cse1l
ENSMUSG00000002728	0.215107	0.226039	0.492217	1.21063	490.403	Naa20
ENSMUSG00000002731	0.468489	0.0187931	0.105961	2.34961	417.003	Prkra
ENSMUSG00000002732	0.365944	0.0572994	0.218822	1.90102	49.0809	Fkbp7
ENSMUSG00000002733	-0.31295	0.0102036	0.0695975	-2.56885	266.597	Plekha3
ENSMUSG00000002741	0.128929	0.374769	0.640316	0.887576	656.139	Ykt6
ENSMUSG00000002748	-0.552535	0.00166342	0.0184152	-3.14455	392.563	Baz1b
ENSMUSG00000002763	-0.106578	0.533604	0.759885	-0.622514	958.507	Pex6
ENSMUSG00000002767	-0.145409	0.34532	0.615449	-0.943707	1155.12	Mrpl2
ENSMUSG00000002768	0.328324	0.0789672	0.265842	1.75671	1187.31	Mea1
ENSMUSG00000002769	0.948551	0.000200034	0.00337699	3.71897	51979.8	Gnmt
ENSMUSG00000002778	-0.34395	0.00467287	0.0398277	-2.82876	1130.21	Kdelr1
ENSMUSG00000002781	-0.187642	0.260549	0.529094	-1.12509	204.048	Tmem143
ENSMUSG00000002797	0.116636	0.479954	0.720587	0.706377	183.831	Ggct
ENSMUSG00000002803	-0.0136513	0.925012	0.970273	-0.0941222	189.339	Btbd6
ENSMUSG00000002804	0.377595	0.050726	0.202171	1.95379	545.401	Nudt14
ENSMUSG00000002812	0.0364096	0.828874	0.927059	0.216146	365.841	Flii
ENSMUSG00000002814	-0.0555542	0.741413	0.883682	-0.329983	48.9197	Top3a
ENSMUSG00000002820	0.371798	0.0423302	0.179803	2.03026	766.891	Atg4d
ENSMUSG00000002825	0.444752	0.0183701	0.104321	2.35807	50.9544	Qtrt1
ENSMUSG00000002831	0.322315	0.0841925	0.275886	1.72686	226.83	Plin4
ENSMUSG00000002833	0.135452	0.416773	0.674799	0.812032	260.181	Hdgfl2
ENSMUSG00000002835	0.152855	0.346648	0.616218	0.941111	4.54124	Chaf1a
ENSMUSG00000002844	-0.283801	0.0401441	0.174219	-2.05226	108.323	Adprh
ENSMUSG00000002845	0.120887	0.457271	0.703796	0.743347	101.287	Tmem39a
ENSMUSG00000002846	0.278705	0.119143	0.341931	1.55838	765.068	Timmdc1
ENSMUSG00000002847	0.243085	0.044226	0.184513	2.01194	749.197	Pla1a
ENSMUSG00000002870	-0.436202	0.0236434	0.123961	-2.26288	21.0591	Mcm2
ENSMUSG00000002871	0.0285609	0.859287	0.941492	0.177282	153.993	Tpra1
ENSMUSG00000002881	0.180792	0.161689	0.407632	1.39942	746.01	Nab1
ENSMUSG00000002885	0.121934	0.462267	0.708068	0.73512	206.418	Adgre5
ENSMUSG00000002897	-0.169691	0.330564	0.599796	-0.972978	119.503	Il17ra
ENSMUSG00000002900	-0.313648	0.0857628	0.279249	-1.71819	52.0691	Lamb1
ENSMUSG00000002908	0.177031	0.301641	0.571138	1.03292	74.3793	Kcnn1
ENSMUSG00000002910	2.28283	3.6397e-08	1.78273e-06	5.5075	407.735	Arrdc2
ENSMUSG00000002944	1.80022	5.14968e-16	9.46651e-14	8.10791	2125.1	Cd36
ENSMUSG00000002948	-0.0739182	0.653582	0.834133	-0.448792	145.412	Map2k7
ENSMUSG00000002949	0.0153783	0.906564	0.964263	0.117374	710.658	Timm44
ENSMUSG00000002957	-0.0860133	0.597779	0.799868	-0.527597	959.822	Ap2a2
ENSMUSG00000002963	-0.142172	0.281188	0.55019	-1.07765	422.663	Pnkp
ENSMUSG00000002968	-0.0550325	0.745569	0.885791	-0.324488	410.976	Med25
ENSMUSG00000002980	-0.434185	0.0307534	0.147052	-2.16025	36.2562	Bcam
ENSMUSG00000002981	-0.465945	0.0104325	0.0708021	-2.56115	1445.21	Clptm1
ENSMUSG00000002983	0.339532	0.0658451	0.238475	1.83948	32.8024	Relb
ENSMUSG00000002984	-0.0301826	0.849451	0.936921	-0.189818	465.9	Tomm40
ENSMUSG00000002985	-0.597212	3.88077e-05	0.000856069	-4.11447	499792	Apoe
ENSMUSG00000002992	0.434589	0.0364638	0.163983	2.09172	19.9357	Apoc2
ENSMUSG00000002996	0.227653	0.174721	0.425864	1.35719	362.056	Hbp1
ENSMUSG00000002997	-0.230473	0.195859	0.455274	-1.29344	8.56208	Prkar2b
ENSMUSG00000003031	0.203852	0.220045	0.484693	1.22641	304.51	Cdkn1b
ENSMUSG00000003032	0.10447	0.538931	0.762368	0.61443	17.9391	Klf4
ENSMUSG00000003033	-0.0205043	0.884735	0.954776	-0.144969	376.558	Ap1m1
ENSMUSG00000003037	-0.0706241	0.534595	0.760351	-0.621008	1034.85	Rab8a
ENSMUSG00000003038	0.781393	0.00090324	0.0112924	3.31905	249.444	Hmgn2
ENSMUSG00000003039	0.188822	0.254047	0.52325	1.14057	1097.21	Fam32a
ENSMUSG00000003051	0.447957	0.039487	0.172423	2.05908	8.09612	Elf3
ENSMUSG00000003053	0.0512179	0.761193	0.893195	0.303915	5072.17	Cyp2c29
ENSMUSG00000003062	0.816993	0.00323758	0.0303574	2.94423	545.129	Stard3nl
ENSMUSG00000003068	-0.0138395	0.934318	0.974087	-0.0824137	770.433	Stk11
ENSMUSG00000003072	-0.273695	0.0318087	0.150169	-2.14681	5607.78	Atp5d
ENSMUSG00000003099	-0.504227	0.0001545	0.00272571	-3.78372	624.396	Ppp5c
ENSMUSG00000003119	0.0864457	0.598985	0.800472	0.525861	77.5991	Cdk12
ENSMUSG00000003123	-0.414275	0.0272276	0.136745	-2.20824	108.885	Lipe
ENSMUSG00000003131	-0.134189	0.3027	0.571908	-1.03066	359.835	Pafah1b2
ENSMUSG00000003134	-0.784061	0.00209163	0.0217946	-3.0769	188.22	Tbc1d8
ENSMUSG00000003135	-0.398644	0.0121008	0.0783392	-2.50919	204.56	Cnot11
ENSMUSG00000003153	-0.298776	0.111041	0.326566	-1.59353	4.94736	Slc2a3
ENSMUSG00000003154	0.0302458	0.858335	0.941199	0.178494	61.018	Foxj2
ENSMUSG00000003161	0.277362	0.0500919	0.200556	1.95918	385.435	Sri
ENSMUSG00000003166	-0.0406718	0.806305	0.916463	-0.245196	354.328	Dgcr2
ENSMUSG00000003184	0.00718796	0.951593	0.980232	0.0607059	659.308	Irf3
ENSMUSG00000003190	-0.126639	0.441342	0.692986	-0.769929	48.5965	Bcl2l12
ENSMUSG00000003198	0.180566	0.297757	0.566862	1.04126	75.596	Zfp959
ENSMUSG00000003199	0.0520625	0.7102	0.865658	0.371587	949.179	Mpnd
ENSMUSG00000003200	0.0404323	0.793291	0.90894	0.26204	158.756	Sh3gl1
ENSMUSG00000003206	0.0731729	0.660293	0.838186	0.439508	7.52857	Ebi3
ENSMUSG00000003208	-0.228517	0.174332	0.425188	-1.35842	48.4787	Yju2
ENSMUSG00000003226	-0.188504	0.14425	0.381438	-1.46015	757.861	Ranbp2
ENSMUSG00000003228	-0.451976	0.0163636	0.0962124	-2.4007	41.2749	Grk5
ENSMUSG00000003233	-0.0432509	0.798043	0.911681	-0.255881	92.3505	Dvl3
ENSMUSG00000003234	-0.209181	0.0900311	0.28786	-1.69523	607.601	Abcf3
ENSMUSG00000003235	-0.0325104	0.77786	0.901864	-0.282109	739.559	Eif2b5
ENSMUSG00000003269	-0.0916549	0.417386	0.675089	-0.810965	291.962	Cyth2
ENSMUSG00000003273	-0.168676	0.31726	0.585769	-1.0001	5.09578	Car11
ENSMUSG00000003279	0.374691	0.0472911	0.193558	1.98368	16.5968	Dlgap1
ENSMUSG00000003283	0.15372	0.372943	0.638804	0.890974	60.7204	Hck
ENSMUSG00000003299	-0.235896	0.0340888	0.157	-2.11902	544.69	Mrpl4
ENSMUSG00000003308	-0.16386	0.322369	0.590877	-0.989602	520.849	Keap1
ENSMUSG00000003309	-0.144155	0.374664	0.640278	-0.887771	4.09389	Ap1m2
ENSMUSG00000003316	-0.0274195	0.868238	0.946002	-0.165897	193.008	Glg1
ENSMUSG00000003344	0.0521529	0.758959	0.891991	0.306849	265.261	Btbd2
ENSMUSG00000003345	0.425536	0.0132858	0.0836472	2.47601	858.098	Csnk1g2
ENSMUSG00000003346	0.192795	0.195991	0.455274	1.29306	2148.45	Abhd17a
ENSMUSG00000003348	0.225375	0.19447	0.45343	1.29747	42.5186	Mob3a
ENSMUSG00000003352	0.119569	0.438505	0.690716	0.774721	3.78167	Cacnb3
ENSMUSG00000003355	0.293936	0.109966	0.324686	1.59835	195.583	Fkbp11
ENSMUSG00000003360	-0.399315	0.0131572	0.0832599	-2.47949	531.374	Ddx23
ENSMUSG00000003363	-0.0512972	0.761194	0.893195	-0.303913	247.637	Pld3
ENSMUSG00000003378	0.426842	0.0265651	0.134497	2.21785	76.933	Grik5
ENSMUSG00000003379	-0.301317	0.10896	0.322933	-1.60289	20.0834	Cd79a
ENSMUSG00000003380	-0.119756	0.417355	0.675089	-0.811018	2524.48	Rabac1
ENSMUSG00000003382	-0.269812	0.122359	0.347001	-1.54495	84.3938	Etv3
ENSMUSG00000003402	-0.270948	0.135875	0.368721	-1.49133	1232.45	Prkcsh
ENSMUSG00000003420	-0.345508	0.023066	0.122108	-2.27234	3274.58	Fcgrt
ENSMUSG00000003421	-0.35974	0.0287851	0.140944	-2.18642	247.566	Nosip
ENSMUSG00000003423	0.0289253	0.848223	0.936521	0.191387	946.777	Pih1d1
ENSMUSG00000003429	0.209073	0.237674	0.505376	1.18082	9402.54	Rps11
ENSMUSG00000003435	0.29066	0.115561	0.335356	1.57368	448.327	Supt5
ENSMUSG00000003437	-0.185761	0.267674	0.53689	-1.10844	274.559	Paf1
ENSMUSG00000003438	0.272591	0.0473494	0.193637	1.98316	780.595	Timm50
ENSMUSG00000003444	-0.347134	0.0354449	0.161076	-2.10324	267.169	Med29
ENSMUSG00000003458	-0.188931	0.282639	0.552202	-1.07441	350.754	Ncstn
ENSMUSG00000003464	0.0587527	0.677247	0.846985	0.416223	1883.85	Pex19
ENSMUSG00000003477	0.37207	0.0560601	0.21635	1.91057	10915.3	Inmt
ENSMUSG00000003484	0.326329	0.0870161	0.281979	1.71135	11.2034	Cyp4f18
ENSMUSG00000003500	-0.0961127	0.575012	0.785609	-0.560686	26.4493	Impdh1
ENSMUSG00000003518	0.0315046	0.834118	0.929781	0.209423	456.589	Dusp3
ENSMUSG00000003526	-0.028306	0.864511	0.944587	-0.170634	2354.29	Prodh
ENSMUSG00000003527	0.0351157	0.820092	0.923479	0.227427	77.0631	Ess2
ENSMUSG00000003528	-0.142873	0.386023	0.650232	-0.866853	1874.68	Slc25a1
ENSMUSG00000003531	0.214444	0.225672	0.492057	1.21158	1983.03	Dgcr6
ENSMUSG00000003534	-0.457416	0.0316937	0.149959	-2.14825	13.9442	Ddr1
ENSMUSG00000003541	-0.458929	0.0288885	0.141339	-2.18501	6.79128	Ier3
ENSMUSG00000003546	-0.0965261	0.47712	0.718734	-0.710942	767.602	Klc4
ENSMUSG00000003549	-0.249741	0.133767	0.365729	-1.49941	46.2293	Ercc1
ENSMUSG00000003555	0.26189	0.134014	0.365816	1.49846	2474.23	Cyp17a1
ENSMUSG00000003559	-0.0204613	0.885316	0.955036	-0.144234	1159.32	As3mt
ENSMUSG00000003573	-0.115116	0.503081	0.737581	-0.66965	10.2238	Homer3
ENSMUSG00000003575	0.00764774	0.963684	0.984895	0.0455314	61.6326	Crtc1
ENSMUSG00000003581	0.0657787	0.558054	0.774049	0.585735	151.527	Rnf215
ENSMUSG00000003585	-0.104822	0.528827	0.756846	-0.629798	5488.26	Sec14l2
ENSMUSG00000003604	-0.39208	0.0058834	0.0468915	-2.75421	315.584	Aven
ENSMUSG00000003617	0.142116	0.39397	0.656029	0.85244	9022.23	Cp
ENSMUSG00000003623	0.0473236	0.776523	0.901537	0.283853	16298.1	Crot
ENSMUSG00000003644	-0.594166	0.00866146	0.0617964	-2.62514	94.5852	Rps6ka1
ENSMUSG00000003660	-0.191623	0.230244	0.496287	-1.19973	515.036	Snrnp200
ENSMUSG00000003662	-0.212859	0.0454359	0.188085	-2.0006	677.923	Ciao1
ENSMUSG00000003680	0.0483247	0.776421	0.901537	0.283986	18.5141	Taf6l
ENSMUSG00000003721	-0.0974628	0.567762	0.780895	-0.571351	11995.6	Insig2
ENSMUSG00000003731	-0.133695	0.438722	0.690985	-0.774352	255.079	Kpna6
ENSMUSG00000003746	-0.637771	2.94281e-05	0.000675169	-4.17785	2837.44	Man1a
ENSMUSG00000003752	0.40131	0.0367716	0.164869	2.08829	28.2285	Itpkc
ENSMUSG00000003762	0.155433	0.329045	0.598643	0.976039	179.328	Coq8b
ENSMUSG00000003778	0.144154	0.370039	0.635877	0.896401	101.03	Brd8
ENSMUSG00000003779	0.238711	0.179831	0.432619	1.34128	5.09678	Kif20a
ENSMUSG00000003808	-0.349385	0.0323139	0.151927	-2.14051	204.244	Farsa
ENSMUSG00000003809	-0.199126	0.056522	0.217235	-1.90699	7242.74	Gcdh
ENSMUSG00000003810	0.158849	0.360804	0.62754	0.913834	87.0475	Mast2
ENSMUSG00000003812	-0.395324	0.0206416	0.113582	-2.31448	461.83	Dnase2a
ENSMUSG00000003813	-0.0938332	0.583116	0.790837	-0.548839	361.695	Rad23a
ENSMUSG00000003814	-0.497188	0.00400107	0.0354197	-2.87808	6406.07	Calr
ENSMUSG00000003824	-0.123988	0.399234	0.659998	-0.842989	98.811	Syce2
ENSMUSG00000003847	-0.0139613	0.933318	0.973849	-0.0836708	98.1161	Nfat5
ENSMUSG00000003848	0.0556103	0.713307	0.866689	0.367418	122.768	Nob1
ENSMUSG00000003849	0.818306	0.00047892	0.00680451	3.49228	347.038	Nqo1
ENSMUSG00000003865	0.017798	0.916672	0.967209	0.104626	19.0546	Gys1
ENSMUSG00000003868	-0.0164774	0.914583	0.966881	-0.107259	139.485	Ruvbl2
ENSMUSG00000003873	-0.125152	0.444889	0.695329	-0.763964	401.862	Bax
ENSMUSG00000003882	-0.132529	0.428093	0.683041	-0.792459	8.78683	Il7r
ENSMUSG00000003923	0.0430982	0.794183	0.909435	0.260883	892.789	Tfam
ENSMUSG00000003929	-0.0262575	0.876357	0.95019	-0.155589	27.5812	Zfp81
ENSMUSG00000003948	-0.436895	0.00205551	0.0215236	-3.08209	2671.18	Mmd
ENSMUSG00000003949	-0.322955	0.0799788	0.267434	-1.75081	315.456	Hlf
ENSMUSG00000003955	0.174951	0.31682	0.585501	1.00101	1654.95	Fam162a
ENSMUSG00000003970	0.252907	0.145526	0.383391	1.45552	10471	Rpl8
ENSMUSG00000003992	-0.525742	0.0144337	0.0881397	-2.44628	10.376	Ssbp2
ENSMUSG00000004018	-0.00107762	0.994867	0.99795	-0.00643278	72.0838	Fancl
ENSMUSG00000004032	0.383447	0.0302285	0.145335	2.16708	176.743	Gstm5
ENSMUSG00000004035	0.126166	0.42179	0.679041	0.80332	441.619	Gstm7
ENSMUSG00000004038	5.16915	6.0365e-35	7.49029e-32	12.3327	1114.64	Gstm3
ENSMUSG00000004040	-0.120708	0.483489	0.723001	-0.700702	544.477	Stat3
ENSMUSG00000004043	-0.188018	0.27715	0.546338	-1.08674	96.0926	Stat5a
ENSMUSG00000004044	-0.800347	0.00045552	0.00652183	-3.50563	55.2567	Cavin1
ENSMUSG00000004054	-0.100271	0.55466	0.772069	-0.590791	321.841	Map3k11
ENSMUSG00000004056	0.015523	0.925283	0.970381	0.0937813	916.816	Akt2
ENSMUSG00000004069	-0.159168	0.136144	0.368915	-1.4903	1993.87	Dnaja3
ENSMUSG00000004070	0.194446	0.16398	0.411232	1.39181	638.414	Hmox2
ENSMUSG00000004071	-0.169509	0.226265	0.492541	-1.21004	1549.66	Cdip1
ENSMUSG00000004085	-0.14048	0.404473	0.663531	-0.833659	75.3944	Map3k20
ENSMUSG00000004096	-0.301001	0.0280186	0.138927	-2.19703	783.244	Cwc15
ENSMUSG00000004098	2.60359	1.09387e-08	6.12103e-07	5.71549	149.134	Col5a3
ENSMUSG00000004099	-0.514623	0.0112197	0.0746807	-2.53578	55.3072	Dnmt1
ENSMUSG00000004100	0.0101865	0.941463	0.976142	0.0734317	160.644	Ppan
ENSMUSG00000004105	0.13261	0.442654	0.693802	0.767719	100.209	Angptl2
ENSMUSG00000004127	0.496634	0.00885904	0.0627551	2.61745	55.7604	Trmt10a
ENSMUSG00000004187	0.342153	0.0419936	0.179267	2.03358	47.6509	Kifc2
ENSMUSG00000004207	-0.19565	0.266921	0.536291	-1.11018	5557.6	Psap
ENSMUSG00000004221	0.293644	0.038564	0.169837	2.06881	804.563	Ikbkg
ENSMUSG00000004233	0.663057	0.000169371	0.00293589	3.7608	47.4839	Wars2
ENSMUSG00000004263	0.134796	0.42116	0.678614	0.80441	10.0854	Atn1
ENSMUSG00000004264	0.168484	0.294061	0.563341	1.04925	5446.38	Phb2
ENSMUSG00000004266	-0.230089	0.1235	0.348676	-1.54025	294.817	Ptpn6
ENSMUSG00000004268	0.179406	0.304875	0.573542	1.02604	1533.3	Emg1
ENSMUSG00000004270	-0.0848922	0.618157	0.8116	-0.498464	625.248	Lpcat3
ENSMUSG00000004285	0.114657	0.505235	0.739139	0.666275	1754.28	Atp6v1f
ENSMUSG00000004317	-0.193749	0.270621	0.539647	-1.10163	28.1684	Clcn5
ENSMUSG00000004319	-0.525365	0.000139844	0.00251482	-3.80844	404.374	Clcn3
ENSMUSG00000004341	-0.111145	0.494101	0.730549	-0.6838	5.43114	Gpx6
ENSMUSG00000004356	-0.319649	0.0704397	0.248555	-1.80907	115.939	Utp20
ENSMUSG00000004359	0.186506	0.286467	0.555547	1.0659	45.0183	Spic
ENSMUSG00000004364	-0.135046	0.273367	0.542866	-1.09534	662.228	Cul3
ENSMUSG00000004383	0.38796	0.0168241	0.0981515	2.39053	66.7005	Large1
ENSMUSG00000004393	-0.098507	0.47673	0.718691	-0.711572	385.187	Ddx56
ENSMUSG00000004394	-0.374349	0.00189179	0.0202244	-3.10671	1324.78	Tmed4
ENSMUSG00000004446	0.428685	0.0014237	0.0163553	3.1898	152.89	Bid
ENSMUSG00000004451	0.157386	0.288913	0.558182	1.06051	143.108	Ralb
ENSMUSG00000004455	0.678599	0.000906264	0.0113112	3.31812	1220.49	Ppp1cc
ENSMUSG00000004460	-0.825941	7.65269e-06	0.000209464	-4.47468	1089.33	Dnajb11
ENSMUSG00000004462	-0.165032	0.264765	0.533904	-1.1152	229.489	Tbccd1
ENSMUSG00000004473	0.133909	0.438029	0.690376	0.775525	66.5156	Clec11a
ENSMUSG00000004500	-0.161832	0.345535	0.615506	-0.943286	47.9713	Zfp324
ENSMUSG00000004508	-0.0629747	0.709233	0.864965	-0.372886	25.8214	Gab2
ENSMUSG00000004530	-0.185386	0.290965	0.56004	-1.05601	117.106	Coro1c
ENSMUSG00000004535	-0.421899	0.000838113	0.0106209	-3.33989	1541.36	Tax1bp1
ENSMUSG00000004552	-1.2363	0.00207746	0.0217077	-3.07893	7.20099	Ctse
ENSMUSG00000004558	0.310218	0.00303799	0.0289601	2.96387	20662.9	Ndrg2
ENSMUSG00000004561	0.089312	0.563769	0.777751	0.577253	95.4695	Mettl17
ENSMUSG00000004562	-0.209471	0.235291	0.502203	-1.18684	99.1203	Arhgef40
ENSMUSG00000004565	0.0457643	0.757517	0.891305	0.308743	171.39	Pnpla6
ENSMUSG00000004567	-0.450441	0.0083825	0.0603264	-2.63626	312.508	Mcoln1
ENSMUSG00000004568	-0.167221	0.331763	0.601071	-0.97057	204.962	Arhgef18
ENSMUSG00000004591	0.0542173	0.721217	0.871242	0.356833	458.892	Pkn2
ENSMUSG00000004609	0.014145	0.9331	0.973778	0.0839447	6.36763	Cd33
ENSMUSG00000004610	-0.198027	0.249029	0.518118	-1.15271	1327.3	Etfb
ENSMUSG00000004612	0.0296456	0.861763	0.943088	0.17413	20.3065	Nkg7
ENSMUSG00000004626	-0.112958	0.456994	0.703796	-0.743806	328.939	Stxbp2
ENSMUSG00000004631	-1.52661	1.64927e-08	8.80203e-07	-5.64526	47.9718	Sgce
ENSMUSG00000004633	0.0190123	0.891459	0.957776	0.136458	321.14	Chn2
ENSMUSG00000004637	-0.0780911	0.630538	0.820261	-0.48097	54.2921	Wwox
ENSMUSG00000004642	-0.233836	0.093066	0.293495	-1.67944	155.475	Slbp
ENSMUSG00000004655	-0.192791	0.191411	0.448962	-1.30642	1052.32	Aqp1
ENSMUSG00000004661	-0.515518	0.00814505	0.0593486	-2.646	23.0943	Arid3b
ENSMUSG00000004665	-0.0397145	0.8061	0.916316	-0.245461	60.1942	Cnn2
ENSMUSG00000004667	0.38945	0.0388559	0.170805	2.06571	1046.63	Polr2e
ENSMUSG00000004677	0.165997	0.329342	0.598768	0.975439	169.243	Myo9b
ENSMUSG00000004698	0.0193846	0.905967	0.963973	0.118128	6.73367	Hdac9
ENSMUSG00000004707	0.731932	0.00246586	0.0246091	3.0275	33.7384	Ly9
ENSMUSG00000004730	0.341084	0.0538307	0.210617	1.9282	200.269	Adgre1
ENSMUSG00000004748	0.0400043	0.798955	0.912374	0.254699	458.606	Mtfp1
ENSMUSG00000004768	1.1553	1.68202e-08	8.88129e-07	5.64188	64.7696	Rab23
ENSMUSG00000004771	0.0188087	0.910459	0.965691	0.11246	1053.36	Rab11a
ENSMUSG00000004788	-0.237471	0.0327124	0.152788	-2.1356	279.771	Eif2b2
ENSMUSG00000004789	-0.226323	0.123144	0.34831	-1.54171	2413.84	Dlst
ENSMUSG00000004798	-0.0128664	0.939033	0.975222	-0.0764852	335.691	Ulk2
ENSMUSG00000004814	-0.0879495	0.606178	0.805317	-0.515537	45.9943	Ccl24
ENSMUSG00000004815	0.232312	0.1686	0.41776	1.37672	76.7903	Dgkq
ENSMUSG00000004837	-0.415194	0.0158812	0.0939869	-2.41163	55.9686	Grap
ENSMUSG00000004843	0.271013	0.103698	0.313642	1.62719	596.052	Chmp2b
ENSMUSG00000004846	-0.102687	0.548346	0.767544	-0.60024	202.679	Plod3
ENSMUSG00000004849	0.0677064	0.586124	0.793471	0.544461	436.584	Ap1s1
ENSMUSG00000004864	-0.544167	0.0142919	0.0875388	-2.44984	9.51222	Mapk13
ENSMUSG00000004865	-0.137806	0.362507	0.628813	-0.910599	177.005	Srpk1
ENSMUSG00000004880	0.0963634	0.534582	0.760351	0.621027	98.9336	Lbr
ENSMUSG00000004891	-0.146862	0.390792	0.653882	-0.858181	10.8203	Nes
ENSMUSG00000004895	-0.277381	0.0836497	0.27447	-1.72989	296.425	Prcc
ENSMUSG00000004896	0.168478	0.321231	0.589819	0.991932	62.4637	Rrnad1
ENSMUSG00000004897	-0.161872	0.352138	0.6212	-0.93045	1627.93	Hdgf
ENSMUSG00000004929	-0.0124137	0.941597	0.976214	-0.0732626	102.066	Thop1
ENSMUSG00000004931	-0.220291	0.197538	0.45737	-1.2886	488.909	Apba3
ENSMUSG00000004933	0.600821	0.0114101	0.0755428	2.52988	8.9496	Matk
ENSMUSG00000004934	-0.0318982	0.8514	0.937679	-0.187332	148.557	Pias4
ENSMUSG00000004936	-0.632768	5.15444e-06	0.000149318	-4.5584	500.676	Map2k1
ENSMUSG00000004937	-0.167727	0.305	0.573562	-1.02577	966.543	Sgta
ENSMUSG00000004945	0.307095	0.101311	0.308996	1.63853	1285.57	Tmem242
ENSMUSG00000004947	-0.395364	0.0354605	0.161076	-2.10306	49.9719	Dtx2
ENSMUSG00000004951	-1.3094	0.000255822	0.0041136	-3.65636	585.827	Hspb1
ENSMUSG00000004952	0.348882	0.0710638	0.249931	1.80507	26.7063	Rasa4
ENSMUSG00000004980	-0.401659	0.0147604	0.0893789	-2.4382	1783.66	Hnrnpa2b1
ENSMUSG00000004994	-0.283065	0.0611786	0.227965	-1.8722	46.5012	Ccdc130
ENSMUSG00000004996	-0.0406375	0.733678	0.87944	-0.340238	527.796	Mri1
ENSMUSG00000005034	-0.415081	0.0062178	0.0487536	-2.73607	448.288	Prkacb
ENSMUSG00000005043	-0.111612	0.514224	0.745836	-0.652275	46.5024	Sgsh
ENSMUSG00000005054	0.640649	0.00538683	0.0440647	2.78294	1143.23	Cstb
ENSMUSG00000005057	-0.217536	0.216903	0.480751	-1.2348	12.9832	Sh2b2
ENSMUSG00000005069	-0.325181	0.0786612	0.265327	-1.75851	1295.57	Pex5
ENSMUSG00000005078	0.131306	0.439501	0.691626	0.773036	344.752	Jkamp
ENSMUSG00000005087	0.103477	0.542378	0.764195	0.609221	136.233	Cd44
ENSMUSG00000005089	-1.88924	9.45494e-08	4.27915e-06	-5.3369	1268.07	Slc1a2
ENSMUSG00000005102	0.203077	0.204164	0.466044	1.26978	58.9479	Eif2ak4
ENSMUSG00000005103	-0.0667586	0.68881	0.852142	-0.400471	415.617	Wdr1
ENSMUSG00000005107	-0.0176054	0.916283	0.967209	-0.105116	268.365	Slc2a9
ENSMUSG00000005124	-0.264044	0.147005	0.385983	-1.45019	4.60144	Ccn4
ENSMUSG00000005125	-0.0249746	0.872725	0.948185	-0.160198	251.321	Ndrg1
ENSMUSG00000005142	-0.116384	0.498132	0.733069	-0.677432	1206.34	Man2b1
ENSMUSG00000005150	-0.724684	0.000732384	0.00953252	-3.37716	168.87	Wdr83
ENSMUSG00000005161	0.550525	0.010797	0.0726141	2.5492	4251.19	Prdx2
ENSMUSG00000005198	0.00543083	0.974234	0.989464	0.0322989	210.3	Polr2a
ENSMUSG00000005204	0.0161203	0.90202	0.962455	0.12311	502.868	Senp3
ENSMUSG00000005225	0.331079	0.029232	0.14257	2.18034	449.947	Plekha8
ENSMUSG00000005233	-1.8955	2.77367e-08	1.4e-06	-5.55515	94.8009	Spc25
ENSMUSG00000005251	0.267184	0.123452	0.348637	1.54044	71.5829	Ripk4
ENSMUSG00000005262	-0.236543	0.0595517	0.224237	-1.8841	501.635	Ufd1
ENSMUSG00000005268	-0.25671	0.151809	0.392751	-1.43317	1240.67	Prlr
ENSMUSG00000005299	-0.468068	0.00833649	0.0601407	-2.63813	983.342	Letm1
ENSMUSG00000005312	-0.324613	0.0790633	0.265986	-1.75615	1056.26	Ubqln1
ENSMUSG00000005320	-0.0533637	0.754197	0.889658	-0.31311	373.696	Fgfr4
ENSMUSG00000005338	-0.626908	0.00243419	0.0243705	-3.0314	42.3915	Cadm3
ENSMUSG00000005354	-0.0348286	0.754006	0.889658	-0.313361	3112.81	Txn2
ENSMUSG00000005362	0.939741	0.000714485	0.00934037	3.38396	557.276	Crbn
ENSMUSG00000005370	-0.0267515	0.865988	0.945329	-0.168757	56.9317	Msh6
ENSMUSG00000005371	-0.141407	0.341982	0.611912	-0.950257	229.082	Fbxo11
ENSMUSG00000005373	0.247976	0.162975	0.40964	1.39513	764.516	Mlxipl
ENSMUSG00000005374	-0.0368187	0.825473	0.925776	-0.220511	189.462	Tbl2
ENSMUSG00000005378	-0.215399	0.109136	0.323326	-1.60209	488.842	Bud23
ENSMUSG00000005397	0.198836	0.259623	0.528473	1.12728	83.4228	Nid1
ENSMUSG00000005410	0.0205516	0.903731	0.963257	0.120949	8.97118	Mcm5
ENSMUSG00000005413	0.0159359	0.919415	0.968014	0.101171	328.185	Hmox1
ENSMUSG00000005417	0.238723	0.0882926	0.284523	1.70447	720.355	Mprip
ENSMUSG00000005442	0.124939	0.468249	0.712394	0.725331	125.182	Cic
ENSMUSG00000005447	0.0175686	0.917436	0.967466	0.103664	54.2838	Pafah1b3
ENSMUSG00000005465	0.252098	0.164023	0.411232	1.39167	10.7941	Il27ra
ENSMUSG00000005469	-0.126803	0.461843	0.707639	-0.735816	486.569	Prkaca
ENSMUSG00000005470	-0.0189428	0.904115	0.963257	-0.120465	4.09022	Asf1b
ENSMUSG00000005481	0.117548	0.484301	0.7231	0.699401	362.961	Ddx39a
ENSMUSG00000005483	-0.301975	0.0781845	0.264163	-1.76132	464.489	Dnajb1
ENSMUSG00000005501	0.119948	0.398221	0.659444	0.844803	279.462	Usp40
ENSMUSG00000005505	0.0702506	0.680936	0.847471	0.411186	30.4207	Kbtbd4
ENSMUSG00000005506	-0.0662247	0.697976	0.857426	-0.388054	443.091	Celf1
ENSMUSG00000005510	0.0135166	0.919035	0.96785	0.10165	2182.68	Ndufs3
ENSMUSG00000005514	-0.218538	0.152966	0.394058	-1.42913	11359.9	Por
ENSMUSG00000005533	1.04951	0.000869713	0.010956	3.3296	21.8983	Igf1r
ENSMUSG00000005534	-0.0912313	0.59437	0.798043	-0.532515	595.926	Insr
ENSMUSG00000005540	-0.0872616	0.581244	0.789232	-0.551569	4.31776	Fcer2a
ENSMUSG00000005547	1.76663	8.76088e-11	7.4119e-09	6.48692	12361.1	Cyp2a5
ENSMUSG00000005553	0.545837	0.0156331	0.0929992	2.41737	8.37041	Atp4a
ENSMUSG00000005566	-0.0170012	0.920254	0.968381	-0.100113	538.961	Trim28
ENSMUSG00000005575	-0.658829	0.000141516	0.00253202	-3.8055	665.243	Ube2m
ENSMUSG00000005580	0.335883	0.0734632	0.2548	1.78994	95.3183	Adcy9
ENSMUSG00000005583	-0.133847	0.426464	0.682471	-0.795257	15.1892	Mef2c
ENSMUSG00000005609	-0.0610375	0.709096	0.86495	-0.37307	235.606	Ctr9
ENSMUSG00000005610	-0.290749	0.00217611	0.0223723	-3.06508	6290.9	Eif4g2
ENSMUSG00000005611	0.0340826	0.840988	0.933287	0.20063	8.87232	Irag1
ENSMUSG00000005615	0.0963643	0.57115	0.782786	0.566358	416.748	Pcyt1a
ENSMUSG00000005621	-0.0751928	0.659955	0.838139	-0.439976	177.056	Zfp592
ENSMUSG00000005625	-0.300607	0.0482969	0.196058	-1.97475	2846.99	Psmd4
ENSMUSG00000005656	0.256497	0.032381	0.152099	2.13968	230.286	Snx6
ENSMUSG00000005667	-0.0723221	0.671907	0.844564	-0.423532	15.3914	Mthfd2
ENSMUSG00000005672	-0.249178	0.149139	0.388974	-1.44258	34.0591	Kit
ENSMUSG00000005674	0.497721	0.0191442	0.107488	2.34271	81.8081	Tomm40l
ENSMUSG00000005677	0.193393	0.224617	0.490403	1.21434	520.529	Nr1i3
ENSMUSG00000005681	-0.258276	0.101075	0.308594	-1.63966	102303	Apoa2
ENSMUSG00000005682	0.326628	0.053098	0.208656	1.93412	171.381	Pan2
ENSMUSG00000005683	-0.123058	0.412957	0.671392	-0.818701	991.223	Cs
ENSMUSG00000005686	-0.0128562	0.938271	0.975119	-0.0774432	8.54619	Ampd3
ENSMUSG00000005687	0.249913	0.145141	0.382912	1.45691	666.481	Bcas2
ENSMUSG00000005698	-0.42875	0.00603946	0.0476951	-2.74563	394.316	Ctcf
ENSMUSG00000005699	0.168854	0.320704	0.589322	0.993013	78.3888	Pard6a
ENSMUSG00000005718	-0.329037	0.0510999	0.203443	-1.95064	48.1507	Tfap4
ENSMUSG00000005732	-0.132441	0.423017	0.679854	-0.801198	247.62	Ranbp1
ENSMUSG00000005763	-0.113301	0.495916	0.732047	-0.680929	6.36323	Cd247
ENSMUSG00000005774	-0.0136392	0.936004	0.974282	-0.0802933	37.1464	Rfx5
ENSMUSG00000005779	-0.0733194	0.656982	0.836393	-0.444084	5035.08	Psmb4
ENSMUSG00000005802	0.294794	0.0895448	0.286798	1.6978	206.588	Slc30a4
ENSMUSG00000005803	1.06874	5.15188e-28	3.60741e-25	10.973	1771.27	Sqor
ENSMUSG00000005804	0.299228	0.0368043	0.164888	2.08793	149.477	Bloc1s6
ENSMUSG00000005813	-0.220862	0.0921376	0.291776	-1.68423	321.596	Metap1
ENSMUSG00000005823	0.00396686	0.974014	0.989363	0.032574	404.286	Gpr108
ENSMUSG00000005824	0.347534	0.0733837	0.254652	1.79044	4.90527	Tnfsf14
ENSMUSG00000005836	-0.0986666	0.563183	0.777592	-0.57812	106.296	Gata6
ENSMUSG00000005846	0.108677	0.496012	0.732047	0.680778	895.906	Rsl1d1
ENSMUSG00000005871	-0.232675	0.188287	0.445156	-1.31566	153.088	Apc
ENSMUSG00000005873	-0.121365	0.445975	0.696368	-0.762143	359.629	Reep5
ENSMUSG00000005881	0.038045	0.785146	0.90536	0.272619	1207.29	Ergic3
ENSMUSG00000005882	0.161097	0.287219	0.556499	1.06424	590.957	Uqcc1
ENSMUSG00000005886	-0.19555	0.258705	0.527976	-1.12946	179.728	Ncoa2
ENSMUSG00000005893	0.0414517	0.807778	0.917174	0.243293	38.9968	Nr2c2
ENSMUSG00000005897	-0.23571	0.154003	0.395828	-1.42553	109.112	Nr2c1
ENSMUSG00000005899	-0.0979831	0.562689	0.777288	-0.578852	100.164	Smpd4
ENSMUSG00000005907	-0.215866	0.198159	0.458008	-1.28681	167.991	Pex1
ENSMUSG00000005936	0.232226	0.103839	0.313877	1.62652	350.329	Kctd20
ENSMUSG00000005947	-0.120006	0.471427	0.714458	-0.720159	13.6559	Itgae
ENSMUSG00000005949	-0.126861	0.461824	0.707639	-0.735846	119.105	Ctns
ENSMUSG00000005951	0.200985	0.22206	0.487276	1.22107	557.482	Shpk
ENSMUSG00000005968	0.113033	0.482105	0.722267	0.702921	28.3894	Tuft1
ENSMUSG00000005973	-0.19107	0.252056	0.521265	-1.14537	70.2567	Rcn1
ENSMUSG00000005980	0.0399037	0.804099	0.915089	0.248046	8.65216	Dnase1
ENSMUSG00000005981	-0.0277821	0.848552	0.936521	-0.190967	1869.27	Trap1
ENSMUSG00000005982	-0.0783925	0.64669	0.830104	-0.458366	499.877	Naa60
ENSMUSG00000005983	0.447704	0.0344139	0.158058	2.11519	9.07365	1700037C18Rik
ENSMUSG00000006005	-0.041714	0.798497	0.911991	-0.255293	390.358	Tpr
ENSMUSG00000006010	-0.0810768	0.536086	0.761018	-0.618742	260.864	Odr4
ENSMUSG00000006014	-0.75619	0.000366406	0.00546125	-3.56317	365.317	Prg4
ENSMUSG00000006019	0.0339379	0.840348	0.933256	0.201448	72.9706	Dhx34
ENSMUSG00000006021	-0.0971088	0.515656	0.747117	-0.650056	210.852	Kptn
ENSMUSG00000006024	-0.0646246	0.617504	0.811386	-0.499391	1144.04	Napa
ENSMUSG00000006050	-0.0206159	0.897445	0.960604	-0.12889	1716.82	Sra1
ENSMUSG00000006057	0.246161	0.128167	0.35738	1.52137	3564.82	Atp5g1
ENSMUSG00000006058	-0.0239188	0.87923	0.95185	-0.151945	767.479	Snf8
ENSMUSG00000006095	-0.0414127	0.791744	0.90815	-0.264047	517.725	Tbcb
ENSMUSG00000006127	-0.18513	0.199741	0.46047	-1.28229	171.906	Inpp5k
ENSMUSG00000006134	-0.0883883	0.605665	0.804851	-0.516271	182.34	Crkl
ENSMUSG00000006154	0.0337173	0.830538	0.92804	0.214012	17.3126	Eps8l1
ENSMUSG00000006169	0.120643	0.383971	0.648366	0.870603	560.798	Clint1
ENSMUSG00000006191	-0.228717	0.152471	0.39349	-1.43086	101.054	Cdkal1
ENSMUSG00000006205	-0.0699239	0.68085	0.847471	-0.411304	24.9813	Htra1
ENSMUSG00000006215	-0.0795315	0.562285	0.777119	-0.57945	140.537	Zbtb17
ENSMUSG00000006218	0.0216531	0.898759	0.961112	0.127229	87.3694	Fam131c
ENSMUSG00000006219	0.41231	0.0453312	0.187892	2.00157	12.0907	Fblim1
ENSMUSG00000006235	-0.221353	0.198146	0.458008	-1.28685	22.1391	Epor
ENSMUSG00000006241	0.386178	0.0306266	0.146822	2.16189	49.4219	Ccdc159
ENSMUSG00000006262	-0.0567899	0.671235	0.844289	-0.424453	345.734	Mob1b
ENSMUSG00000006273	0.186807	0.125663	0.352643	1.53143	642.607	Atp6v1b2
ENSMUSG00000006276	0.109963	0.501746	0.736131	0.671745	103.222	Eps15l1
ENSMUSG00000006281	0.339049	0.0298174	0.144337	2.17251	167.057	Tep1
ENSMUSG00000006288	0.377939	0.0329506	0.153611	2.13268	162.347	Ttc5
ENSMUSG00000006289	0.687762	0.000677434	0.00892654	3.39855	309.629	Osgep
ENSMUSG00000006299	-0.468171	7.39806e-05	0.00147269	-3.96311	1854.66	Aamp
ENSMUSG00000006301	-0.142333	0.182907	0.436736	-1.33186	898.451	Tmbim1
ENSMUSG00000006304	-0.16275	0.289701	0.55898	-1.05878	1080.39	Arpc2
ENSMUSG00000006307	0.234645	0.182043	0.435756	1.33449	166.626	Kmt2b
ENSMUSG00000006310	0.0258649	0.875862	0.950137	0.156217	27.3783	Zbtb32
ENSMUSG00000006315	0.286592	0.116259	0.336528	1.57067	3392.87	Tmem147
ENSMUSG00000006333	0.323027	0.088137	0.284333	1.70531	18616.3	Rps9
ENSMUSG00000006335	0.09592	0.556696	0.772826	0.587757	178.642	Tfpt
ENSMUSG00000006342	-0.178647	0.306115	0.574858	-1.02341	20.2711	Susd2
ENSMUSG00000006344	-0.126494	0.427998	0.683041	-0.792621	50.4077	Ggt5
ENSMUSG00000006356	-0.000242512	0.998857	0.99973	-0.00143205	1201.36	Crip2
ENSMUSG00000006360	0.246492	0.170604	0.42023	1.37027	109.81	Crip1
ENSMUSG00000006362	-0.87559	0.00335281	0.0312607	-2.93339	29.5785	Cbfa2t3
ENSMUSG00000006369	-0.153146	0.376081	0.641448	-0.885141	10.0882	Fbln1
ENSMUSG00000006373	0.268413	0.122394	0.347001	1.5448	31603.4	Pgrmc1
ENSMUSG00000006378	-0.0399492	0.807964	0.917262	-0.243053	291.262	Gcat
ENSMUSG00000006386	-0.26648	0.136787	0.369815	-1.48786	105.39	Tek
ENSMUSG00000006390	0.07017	0.681176	0.847698	0.410859	242.024	Elovl1
ENSMUSG00000006392	-0.0740032	0.621723	0.814016	-0.49341	538.056	Med8
ENSMUSG00000006395	0.281337	0.0890255	0.286026	1.70056	712.752	Hyi
ENSMUSG00000006398	0.535081	0.0201628	0.111982	2.3233	15.362	Cdc20
ENSMUSG00000006412	0.0860494	0.595408	0.798921	0.531016	553.436	Pfdn2
ENSMUSG00000006418	0.0630505	0.594084	0.798008	0.532926	825.662	Rnf114
ENSMUSG00000006423	-0.15748	0.279125	0.548235	-1.08229	239.217	Steep1
ENSMUSG00000006442	-0.0515679	0.754208	0.889658	-0.313096	273.541	Srm
ENSMUSG00000006445	-0.0897441	0.595666	0.799051	-0.530644	192.897	Epha2
ENSMUSG00000006456	-0.210253	0.236002	0.503232	-1.18504	76.526	Rbm14
ENSMUSG00000006462	0.445624	0.0390402	0.171275	2.06376	22.883	A530013C23Rik
ENSMUSG00000006463	0.0730489	0.669018	0.842995	0.427497	34.8717	Zdhhc24
ENSMUSG00000006464	-0.271194	0.139568	0.374445	-1.4774	11.0632	Bbs1
ENSMUSG00000006471	0.084809	0.616062	0.809992	0.50144	33.1114	Ndor1
ENSMUSG00000006476	-0.0307586	0.847858	0.936405	-0.191852	882.349	Nsmf
ENSMUSG00000006494	-0.0474694	0.707758	0.863958	-0.374869	1089.77	Pdk1
ENSMUSG00000006498	-0.0757316	0.656929	0.836393	-0.444156	381.136	Ptbp1
ENSMUSG00000006517	2.49755	8.9304e-12	8.52395e-10	6.82277	121.553	Mvd
ENSMUSG00000006519	0.486708	0.0217305	0.117447	2.29505	543.639	Cyba
ENSMUSG00000006522	-0.494872	0.00187422	0.020106	-3.10947	7974.01	Itih3
ENSMUSG00000006526	0.0706467	0.661853	0.839151	0.437357	206.034	Stimate
ENSMUSG00000006527	-0.126465	0.415636	0.673924	-0.814016	201.612	Sfmbt1
ENSMUSG00000006529	-0.692186	0.000121138	0.00221863	-3.84381	7051.25	Itih1
ENSMUSG00000006538	2.54991	8.80869e-07	3.07891e-05	4.91654	28.0314	Ihh
ENSMUSG00000006567	0.154457	0.343414	0.613416	0.947441	240.827	Atp7b
ENSMUSG00000006575	-0.152405	0.366244	0.632495	-0.903531	245.431	Rundc3a
ENSMUSG00000006585	0.162244	0.350732	0.620619	0.933171	34.2787	Cdt1
ENSMUSG00000006589	1.13432	3.03121e-06	9.15512e-05	4.66869	1695.25	Aprt
ENSMUSG00000006599	-0.042653	0.730439	0.877124	-0.344542	308.673	Gtf2h1
ENSMUSG00000006611	0.331633	0.0571105	0.218304	1.90246	1335.9	Hfe
ENSMUSG00000006641	0.707533	0.00171747	0.0188453	3.13518	79.8713	Slc5a6
ENSMUSG00000006651	-0.110081	0.465697	0.710219	-0.729499	2.35143	Aplp1
ENSMUSG00000006673	-0.0863381	0.576007	0.786135	-0.559227	307.717	Qrich1
ENSMUSG00000006676	-0.04145	0.802781	0.914288	-0.24975	527.804	Usp19
ENSMUSG00000006678	-0.0421032	0.801386	0.913599	-0.251553	17.2653	Pola1
ENSMUSG00000006699	0.0138973	0.922398	0.969367	0.0974137	2296.57	Cdc42
ENSMUSG00000006705	-0.148254	0.389921	0.653131	-0.859761	79.429	Pknox1
ENSMUSG00000006711	0.833509	0.000429757	0.00622478	3.5211	41.4307	D130043K22Rik
ENSMUSG00000006715	0.301768	0.106915	0.319544	1.61221	263.642	Gmnn
ENSMUSG00000006717	1.04087	0.00052246	0.00733016	3.46897	2190.44	Acot13
ENSMUSG00000006728	0.199266	0.228968	0.495043	1.20302	678.906	Cdk4
ENSMUSG00000006731	0.0347427	0.836644	0.930855	0.206188	693.643	B4galnt1
ENSMUSG00000006732	0.357699	0.0412436	0.177156	2.04107	199.125	Mettl1
ENSMUSG00000006736	-0.176324	0.267222	0.536491	-1.10948	3314.48	Tspan31
ENSMUSG00000006740	-0.465161	0.000366031	0.00546112	-3.56344	382.757	Kif5b
ENSMUSG00000006763	-0.0440708	0.78796	0.906632	-0.268961	99.9345	Saal1
ENSMUSG00000006777	0.186355	0.288403	0.557703	1.06163	44.1708	Krt23
ENSMUSG00000006782	0.0528024	0.756842	0.891071	0.309631	79.6503	Cnp
ENSMUSG00000006800	0.0499815	0.768819	0.897578	0.293921	281.967	Sulf2
ENSMUSG00000006818	-0.166019	0.260145	0.529007	-1.12605	2228.94	Sod2
ENSMUSG00000006850	0.785081	1.24204e-05	0.000322195	4.37007	112.588	Tmco6
ENSMUSG00000006906	-0.198189	0.229094	0.495238	-1.2027	122.115	Stambp
ENSMUSG00000006920	0.0937653	0.572168	0.783313	0.564862	127.154	Ezh1
ENSMUSG00000006930	-0.309197	0.09828	0.303482	-1.65325	12.141	Hap1
ENSMUSG00000006931	-0.385342	0.0444452	0.185116	-2.00987	25.5375	P3h4
ENSMUSG00000006932	-0.136331	0.425628	0.681926	-0.796696	797.488	Ctnnb1
ENSMUSG00000006941	0.000683383	0.996458	0.998738	0.00443962	348.323	Eif1b
ENSMUSG00000006958	-0.123076	0.457174	0.703796	-0.743509	37.7389	Chrd
ENSMUSG00000006998	-0.818354	3.32823e-08	1.65191e-06	-5.52323	2407.25	Psmd2
ENSMUSG00000007029	-0.0383331	0.821763	0.924382	-0.225278	385.349	Vars
ENSMUSG00000007035	0.395548	0.054756	0.212636	1.92081	3.48825	Msh5
ENSMUSG00000007036	0.0582909	0.641392	0.826539	0.465753	659.908	Abhd16a
ENSMUSG00000007038	0.595478	2.81748e-07	1.14312e-05	5.13526	762.705	Neu1
ENSMUSG00000007039	-0.154803	0.373111	0.639019	-0.89066	56.2269	Ddah2
ENSMUSG00000007041	0.153952	0.359461	0.627037	0.916393	324.122	Clic1
ENSMUSG00000007050	-0.247242	0.086271	0.28023	-1.71541	151.785	Lsm2
ENSMUSG00000007080	-0.0646876	0.679992	0.847263	-0.412474	6.38461	Pole
ENSMUSG00000007097	-0.333152	0.0843876	0.276404	-1.72578	7.26312	Atp1a2
ENSMUSG00000007207	0.179222	0.29347	0.562679	1.05054	5.50372	Stx1a
ENSMUSG00000007216	0.052488	0.757666	0.891305	0.308547	25.8452	Zfp775
ENSMUSG00000007338	-0.127791	0.389914	0.653131	-0.859773	447.998	Mrpl49
ENSMUSG00000007379	-0.0123322	0.932319	0.973508	-0.0849275	8.61057	Dennd2c
ENSMUSG00000007411	-0.419283	0.000301429	0.0046376	-3.61407	430.762	Mark3
ENSMUSG00000007415	0.218723	0.113279	0.330926	1.58362	775.874	Gatad1
ENSMUSG00000007458	0.129896	0.376396	0.641839	0.884556	1600.17	M6pr
ENSMUSG00000007476	-0.158772	0.35938	0.627037	-0.916547	96.1291	Lrrc8a
ENSMUSG00000007564	-0.134657	0.435508	0.688838	-0.7798	603.719	Ppp2r1a
ENSMUSG00000007570	0.151702	0.249939	0.519196	1.1505	137.574	Fance
ENSMUSG00000007589	-0.22641	0.185884	0.441366	-1.32285	203.427	Tinf2
ENSMUSG00000007594	-0.122085	0.474128	0.7168	-0.715779	95.0885	Hapln4
ENSMUSG00000007603	0.260983	0.0581275	0.220853	1.89473	226.767	Dus3l
ENSMUSG00000007610	0.170254	0.288721	0.557956	1.06093	174.37	Gtpbp3
ENSMUSG00000007613	-0.0236268	0.862785	0.94379	-0.17283	267.454	Tgfbr1
ENSMUSG00000007617	-0.352493	0.0381653	0.168931	-2.07308	79.112	Homer1
ENSMUSG00000007646	-0.275796	0.131143	0.361755	-1.50961	5.43414	Rad51c
ENSMUSG00000007655	-0.650276	0.00861499	0.0615829	-2.62697	16.1296	Cav1
ENSMUSG00000007656	0.121819	0.469681	0.713483	0.722998	867.926	Arpp19
ENSMUSG00000007659	-0.133782	0.431023	0.685237	-0.787442	364.68	Bcl2l1
ENSMUSG00000007670	-0.0463044	0.778812	0.902218	-0.280867	256.369	Khsrp
ENSMUSG00000007721	-0.474932	0.000992183	0.0122096	-3.29273	542.03	Ccdc124
ENSMUSG00000007739	0.585573	0.00565628	0.0455746	2.76707	2914.79	Cct4
ENSMUSG00000007777	0.233005	0.188682	0.445453	1.31449	456.755	0610009B22Rik
ENSMUSG00000007783	-0.0569858	0.712316	0.866618	-0.368747	3.61666	Cpt1c
ENSMUSG00000007812	0.372691	0.0427887	0.181001	2.02577	593.03	Zfp655
ENSMUSG00000007815	0.162099	0.231988	0.498312	1.19525	1841.66	Rhoa
ENSMUSG00000007817	0.213129	0.230233	0.496287	1.19976	130.922	Zmiz1
ENSMUSG00000007827	-1.14119	3.69275e-05	0.000819448	-4.12591	22.7456	Ankrd26
ENSMUSG00000007833	0.0591443	0.676658	0.846675	0.417028	1255.9	Aldh16a1
ENSMUSG00000007836	-0.154192	0.374637	0.640278	-0.887822	874.162	Hnrnpa0
ENSMUSG00000007837	-0.047846	0.754622	0.889724	-0.312551	737.533	Prrg2
ENSMUSG00000007850	0.0230357	0.885298	0.955036	0.144256	441.115	Hnrnph1
ENSMUSG00000007867	-0.0038494	0.981852	0.993124	-0.022747	49.4008	Ift43
ENSMUSG00000007872	-0.0503646	0.766941	0.896018	-0.296378	1180.25	Id3
ENSMUSG00000007880	0.0970612	0.568154	0.781218	0.570772	163.937	Arid1a
ENSMUSG00000007891	-0.0280766	0.838489	0.93228	-0.203827	5012.31	Ctsd
ENSMUSG00000007892	0.297003	0.0951501	0.297064	1.66883	13589.4	Rplp1
ENSMUSG00000007950	-0.939493	7.29319e-05	0.00145766	-3.96651	70.5849	Abhd8
ENSMUSG00000007987	0.299116	0.0710637	0.249931	1.80507	81.7764	Ift22
ENSMUSG00000008035	-0.0101116	0.950375	0.980117	-0.0622355	103.272	Mid1ip1
ENSMUSG00000008036	-0.214362	0.155683	0.398782	-1.41974	1411.25	Ap2s1
ENSMUSG00000008090	0.128473	0.374797	0.640316	0.887524	468.759	Fgfrl1
ENSMUSG00000008140	-0.201393	0.246351	0.515409	-1.15926	1129.84	Emc10
ENSMUSG00000008153	-0.544201	0.00592584	0.0470841	-2.75186	170.82	Clstn3
ENSMUSG00000008167	0.350028	0.0501536	0.200749	1.95865	613.457	Fbxw9
ENSMUSG00000008193	-0.323684	0.0909941	0.289695	-1.69018	3.98101	Spib
ENSMUSG00000008200	0.200329	0.254848	0.524201	1.13865	128.314	Fnbp4
ENSMUSG00000008206	-0.301383	0.0887526	0.28555	-1.70201	39.8785	Cers4
ENSMUSG00000008226	-0.303925	0.0380446	0.168754	-2.07437	680.714	Scrn3
ENSMUSG00000008301	-0.405108	0.00456554	0.0392047	-2.83619	276.341	Phax
ENSMUSG00000008305	-1.83998	1.80784e-35	2.69188e-32	-12.4295	822.884	Tle1
ENSMUSG00000008307	-0.126957	0.427404	0.682996	-0.793643	4.2287	1700109H08Rik
ENSMUSG00000008318	0.100875	0.524131	0.753328	0.636991	5.33147	Relt
ENSMUSG00000008333	0.13143	0.434595	0.688051	0.781352	251.977	Snrpb2
ENSMUSG00000008348	-0.293216	0.11022	0.325049	-1.59721	1790.42	Ubc
ENSMUSG00000008373	-0.330965	0.0125847	0.0806343	-2.49531	134.679	Prpf31
ENSMUSG00000008384	-0.00105551	0.995046	0.997956	-0.00620901	203.294	Sertad1
ENSMUSG00000008393	-0.0582901	0.673349	0.845211	-0.421556	1004.17	Carhsp1
ENSMUSG00000008398	-0.175339	0.264669	0.533805	-1.11542	71.8206	Elk3
ENSMUSG00000008429	0.00217168	0.985247	0.994905	0.0184913	395.896	Herpud2
ENSMUSG00000008435	0.254813	0.119835	0.342793	1.55547	177.922	Rdh13
ENSMUSG00000008450	0.103142	0.518658	0.749352	0.645415	270.738	Nutf2
ENSMUSG00000008461	0.129535	0.406187	0.665145	0.830623	3.06481	Fut1
ENSMUSG00000008475	0.39059	0.0336815	0.155654	2.12386	1805.07	Arpc5
ENSMUSG00000008496	-0.0484879	0.774981	0.901324	-0.285866	12.9776	Pou2f2
ENSMUSG00000008540	0.0485885	0.775199	0.901324	0.285581	70664.9	Mgst1
ENSMUSG00000008575	-0.0852135	0.590196	0.796484	-0.538553	428.447	Nfib
ENSMUSG00000008604	-0.106202	0.532533	0.75935	-0.624145	339.478	Ubqln4
ENSMUSG00000008668	0.373319	0.0609704	0.227303	1.87371	29060.8	Rps18
ENSMUSG00000008682	0.332934	0.0669184	0.240854	1.83222	16334.1	Rpl10
ENSMUSG00000008683	0.2941	0.11446	0.333459	1.57846	4860.92	Rps15a
ENSMUSG00000008690	0.118017	0.435465	0.688838	0.779875	945.546	Ncaph2
ENSMUSG00000008730	-0.194598	0.247642	0.516947	-1.1561	389.538	Hipk1
ENSMUSG00000008734	-0.2191	0.205437	0.467517	-1.26621	4.37881	Gprc5b
ENSMUSG00000008763	0.376948	0.0230875	0.122108	2.27198	326.902	Man1a2
ENSMUSG00000008822	0.142544	0.402746	0.66264	0.836726	226.397	Acyp1
ENSMUSG00000008845	-0.710455	0.00364314	0.0330367	-2.90751	125.902	Cd163
ENSMUSG00000008855	0.071789	0.670588	0.843882	0.425341	389.769	Hdac5
ENSMUSG00000008859	-0.0907409	0.445537	0.69605	-0.762876	380.249	Rala
ENSMUSG00000008892	-0.116286	0.375133	0.640713	-0.886899	1251.01	Vdac3
ENSMUSG00000008958	-0.157037	0.266977	0.53633	-1.11005	169.487	Vps72
ENSMUSG00000008976	-0.334423	0.00442355	0.0382555	-2.84626	389.271	Gabpa
ENSMUSG00000008999	-0.530921	0.0149961	0.0904014	-2.43247	19.748	Bmp7
ENSMUSG00000009013	-0.327984	0.0832956	0.273912	-1.73188	306.38	Dynll1
ENSMUSG00000009030	-0.170635	0.263636	0.532854	-1.11784	248.08	Pdcl
ENSMUSG00000009035	0.145272	0.400346	0.660969	0.841003	151.294	Tmem184b
ENSMUSG00000009073	0.103672	0.545589	0.765942	0.604383	166.339	Nf2
ENSMUSG00000009076	0.0104678	0.948417	0.979704	0.0646952	84.2335	Zmat5
ENSMUSG00000009079	-0.199561	0.250698	0.519819	-1.14866	494.88	Ewsr1
ENSMUSG00000009090	-0.0510102	0.763937	0.894725	-0.300315	430.753	Ap1b1
ENSMUSG00000009092	-0.372701	0.0628016	0.231776	-1.86059	25.7188	Derl3
ENSMUSG00000009108	0.164134	0.340791	0.610635	0.952603	11.2522	Gnat2
ENSMUSG00000009112	-0.128367	0.419709	0.677302	-0.806927	359.084	Bcl2l13
ENSMUSG00000009145	0.779869	0.000251911	0.00407269	3.66031	133.219	Dqx1
ENSMUSG00000009207	-0.271583	0.102729	0.311835	-1.63176	40.9251	Lnpk
ENSMUSG00000009246	-0.236338	0.172458	0.422582	-1.36435	3.03652	Trpm5
ENSMUSG00000009281	1.26047	1.17531e-06	3.96834e-05	4.85975	8173.2	Rarres2
ENSMUSG00000009291	0.132211	0.25103	0.520083	1.14785	4836.6	Pttg1ip
ENSMUSG00000009292	0.481059	0.0134596	0.0843488	2.47137	43.8574	Trpm2
ENSMUSG00000009293	0.0400732	0.741197	0.883621	0.330269	610.042	Ube2g2
ENSMUSG00000009376	0.0146575	0.908621	0.965211	0.114778	616.423	Met
ENSMUSG00000009378	-0.119269	0.420957	0.678533	-0.804763	850.832	Slc16a12
ENSMUSG00000009406	-0.153575	0.345338	0.615449	-0.943672	42.3094	Elk1
ENSMUSG00000009418	0.137203	0.427683	0.682996	0.793163	19.2563	Nav1
ENSMUSG00000009470	-0.171529	0.297175	0.566138	-1.04251	352.709	Tnpo1
ENSMUSG00000009535	-0.0852553	0.520223	0.750738	-0.643002	183.15	Rnmt
ENSMUSG00000009545	0.0949655	0.575824	0.785958	0.559495	12.0061	Kcnq1
ENSMUSG00000009549	0.235405	0.188432	0.445217	1.31523	1188.41	Srp14
ENSMUSG00000009555	-0.60091	6.56134e-06	0.000183163	-4.50744	591.14	Cdk9
ENSMUSG00000009563	0.0237587	0.86378	0.94432	0.171565	1109.38	Tor2a
ENSMUSG00000009566	-0.530892	0.00703373	0.0530558	-2.69524	2178.89	Fpgs
ENSMUSG00000009569	0.258637	0.132915	0.364207	1.50271	149.024	Mrtfb
ENSMUSG00000009575	0.0957007	0.558601	0.774592	0.58492	131.07	Cbx5
ENSMUSG00000009585	-0.248723	0.164147	0.411334	-1.39126	27.3011	Apobec3
ENSMUSG00000009614	0.13336	0.439365	0.691559	0.773265	6625.72	Sardh
ENSMUSG00000009621	0.142377	0.410467	0.668693	0.823072	273.191	Vav2
ENSMUSG00000009630	-0.307872	0.0252057	0.129597	-2.23824	477.692	Ppp2cb
ENSMUSG00000009633	-0.454868	0.0329327	0.153576	-2.1329	4317.43	G0s2
ENSMUSG00000009640	-0.0474326	0.780687	0.90336	-0.278424	93.5539	Dmap1
ENSMUSG00000009646	0.291379	0.112342	0.329132	1.58776	2358.93	Pla2g12b
ENSMUSG00000009647	-0.245015	0.169629	0.418815	-1.3734	126.772	Mcu
ENSMUSG00000009654	-0.385581	0.0176776	0.101786	-2.3723	279.941	Oit3
ENSMUSG00000009681	0.050033	0.762565	0.894103	0.302114	183.448	Bcr
ENSMUSG00000009687	-0.039908	0.813785	0.920227	-0.235546	52.624	Fxyd5
ENSMUSG00000009733	-0.0033638	0.983988	0.994204	-0.0200692	49.9992	Tfcp2
ENSMUSG00000009739	-0.225551	0.200277	0.461272	-1.28076	42.3469	Pou6f1
ENSMUSG00000009741	0.0325315	0.840937	0.933287	0.200695	323.425	Ubp1
ENSMUSG00000009772	-0.159955	0.330264	0.599796	-0.973582	114.946	Nuak2
ENSMUSG00000009828	0.00608184	0.971089	0.987807	0.036242	97.4199	Cilk1
ENSMUSG00000009863	0.2994	0.0661814	0.239011	1.83719	4994.73	Sdhb
ENSMUSG00000009894	0.0698563	0.645119	0.828874	0.460553	622.031	Snap47
ENSMUSG00000009905	-0.197453	0.216257	0.479677	-1.23654	489.498	Kdsr
ENSMUSG00000009907	-0.310387	0.0120648	0.0782423	-2.51024	669.193	Vps4b
ENSMUSG00000009927	0.298736	0.111028	0.326566	1.59359	13643	Rps25
ENSMUSG00000009995	0.144743	0.372519	0.638445	0.891764	560.494	Tafazzin
ENSMUSG00000010025	-0.97251	5.56427e-09	3.27478e-07	-5.82935	6838.6	Aldh3a2
ENSMUSG00000010045	-0.346881	0.063442	0.233214	-1.85608	290.277	Tmem115
ENSMUSG00000010047	-0.299669	0.0655408	0.237967	-1.84155	686.063	Hyal2
ENSMUSG00000010048	0.0934396	0.545371	0.765942	0.604711	451.547	Ifrd2
ENSMUSG00000010051	-0.118029	0.480753	0.721251	-0.705091	85.7279	Hyal1
ENSMUSG00000010054	0.201276	0.242339	0.510286	1.16916	696.074	Tusc2
ENSMUSG00000010057	0.156519	0.295241	0.564513	1.04669	240.079	Nprl2
ENSMUSG00000010064	-0.00126778	0.994053	0.997604	-0.0074537	5379.49	Slc38a3
ENSMUSG00000010067	0.193477	0.238687	0.506348	1.17827	47.2973	Rassf1
ENSMUSG00000010095	-0.475809	0.0139394	0.0863747	-2.45882	571.899	Slc3a2
ENSMUSG00000010097	-0.0565944	0.690326	0.85329	-0.398413	291.871	Nxf1
ENSMUSG00000010110	0.246171	0.12238	0.347001	1.54486	203.615	Stx5a
ENSMUSG00000010122	-0.187271	0.20668	0.468769	-1.26275	1026.59	Slc47a1
ENSMUSG00000010142	-0.117204	0.484764	0.723622	-0.698661	4.47725	Tnfrsf13b
ENSMUSG00000010175	-0.0895985	0.595562	0.798983	-0.530794	540.655	Prox1
ENSMUSG00000010277	0.178676	0.307596	0.576258	1.02028	912.118	Bltp2
ENSMUSG00000010290	0.438832	0.00649055	0.0500011	2.72191	95.9037	AI597479
ENSMUSG00000010307	-0.125266	0.394535	0.656211	-0.851421	194.629	Tmem86a
ENSMUSG00000010358	0.256959	0.107395	0.320335	1.61001	354.069	Ifi35
ENSMUSG00000010362	0.408802	0.0352203	0.160376	2.10582	249.945	Rdm1
ENSMUSG00000010376	-0.314127	0.0605552	0.226322	-1.87673	1079.65	Nedd8
ENSMUSG00000010392	-0.254553	0.145636	0.383463	-1.45512	264.946	Gosr1
ENSMUSG00000010406	0.104249	0.540538	0.763408	0.612	1189.84	Mrpl52
ENSMUSG00000010453	0.191929	0.25812	0.52753	1.13085	299.729	Kansl3
ENSMUSG00000010492	0.158373	0.336965	0.606815	0.96018	3.47558	Uckl1os
ENSMUSG00000010517	0.512261	0.0041796	0.0366515	2.86428	715.483	Faf1
ENSMUSG00000010538	0.288203	0.12107	0.34524	1.5503	22.7879	Tsacc
ENSMUSG00000010554	-0.193902	0.260394	0.529011	-1.12546	88.601	Mettl16
ENSMUSG00000010601	1.14065	8.92073e-06	0.000240198	4.44181	1517.27	Apol7a
ENSMUSG00000010607	0.268716	0.138899	0.373121	1.4799	622.551	Pigyl
ENSMUSG00000010608	-0.327073	0.0582551	0.221178	-1.89377	354.796	Rbm25
ENSMUSG00000010609	0.411387	0.000360462	0.00539968	3.56746	2746.21	Psen2
ENSMUSG00000010651	-0.594624	0.00911368	0.0640711	-2.60776	24565	Acaa1b
ENSMUSG00000010660	-0.0541515	0.744527	0.885081	-0.325864	6.25409	Plcd1
ENSMUSG00000010663	-0.101141	0.54612	0.766493	-0.603585	3064.32	Fads1
ENSMUSG00000010721	0.263544	0.137051	0.370159	1.48686	94.5693	Lmbr1
ENSMUSG00000010751	0.492246	0.0257891	0.131823	2.22937	6.03687	Tnfrsf22
ENSMUSG00000010755	-0.535579	0.000981854	0.012122	-3.29568	213.57	Cars
ENSMUSG00000010797	-0.0791071	0.643603	0.827769	-0.462667	76.8963	Wnt2
ENSMUSG00000010911	0.264208	0.143856	0.380735	1.46158	350.857	Apip
ENSMUSG00000010914	-0.289854	0.0375985	0.167317	-2.0792	389.625	Pdhx
ENSMUSG00000010936	-0.149817	0.387763	0.651627	-0.863682	146.289	Vac14
ENSMUSG00000011008	0.47249	0.0303307	0.145638	2.16575	6.3709	Mcoln2
ENSMUSG00000011034	0.713957	0.0015732	0.0176393	3.16083	21.2181	Slc5a1
ENSMUSG00000011096	-0.151394	0.35973	0.627284	-0.91588	664.983	Akt1s1
ENSMUSG00000011114	0.375554	0.0168215	0.0981515	2.39059	840.092	Tbrg1
ENSMUSG00000011148	0.481817	0.00419004	0.0367214	2.86349	342.849	Adssl1
ENSMUSG00000011158	0.00912267	0.943498	0.976836	0.0708738	159.298	Brf1
ENSMUSG00000011179	0.513964	0.00730223	0.0545835	2.68274	1651.07	Odc1
ENSMUSG00000011254	-0.0188201	0.910599	0.965691	-0.112283	46.2168	Thg1l
ENSMUSG00000011256	0.110495	0.483121	0.722837	0.701291	3.30425	Adam19
ENSMUSG00000011257	0.18943	0.281064	0.550158	1.07793	339.384	Pabpc4
ENSMUSG00000011263	-0.273978	0.0984263	0.303689	-1.65253	65.1405	Exoc3l2
ENSMUSG00000011305	-0.150481	0.317151	0.585739	-1.00033	2977.76	Plin5
ENSMUSG00000011306	0.0286456	0.862968	0.943851	0.172597	176.274	Sugp1
ENSMUSG00000011382	0.207306	0.164778	0.412232	1.38918	1152.04	Dhdh
ENSMUSG00000011427	0.0297257	0.851025	0.937607	0.187811	61.4208	Zfp790
ENSMUSG00000011658	-0.2314	0.0950328	0.296965	-1.66943	109.574	Fuz
ENSMUSG00000011752	-0.0627181	0.692997	0.854867	-0.394791	1487.51	Pgam1
ENSMUSG00000011831	-0.0342255	0.724479	0.873609	-0.352479	1122.11	Evi5
ENSMUSG00000011832	0.294417	0.104154	0.314639	1.62504	34.8871	Evi5l
ENSMUSG00000011837	-0.508409	0.00582564	0.0466114	-2.75744	129.351	Snapc2
ENSMUSG00000011877	0.144083	0.405669	0.664804	0.83154	105.327	Git1
ENSMUSG00000011884	0.187956	0.2828	0.552248	1.07405	48.5589	Gltp
ENSMUSG00000011958	0.103046	0.54205	0.763878	0.609715	663.182	Bnip2
ENSMUSG00000011960	0.00899149	0.948367	0.979704	0.0647582	155.663	Ccnt1
ENSMUSG00000012017	-0.568984	0.00412705	0.0363835	-2.86828	69.0653	Scarf2
ENSMUSG00000012076	-0.119872	0.475082	0.717558	-0.714235	28.38	Brms1l
ENSMUSG00000012114	-0.128062	0.457444	0.703796	-0.743062	205.993	Med15
ENSMUSG00000012117	-0.022016	0.891854	0.957925	-0.135958	219.152	Dhdds
ENSMUSG00000012123	0.34065	0.0706741	0.249074	1.80757	18.0472	Crybg2
ENSMUSG00000012187	-0.0953102	0.578305	0.787703	-0.555863	12.8336	Mogat1
ENSMUSG00000012296	0.134943	0.43266	0.686878	0.784648	54.364	Tjap1
ENSMUSG00000012405	0.357471	0.0628083	0.231776	1.86055	7165.26	Rpl15
ENSMUSG00000012422	0.172827	0.32189	0.590517	0.990581	1107.88	Tmem167
ENSMUSG00000012428	0.0833654	0.568033	0.781124	0.570951	409.26	Steap4
ENSMUSG00000012429	0.369517	0.050626	0.202033	1.95464	232.829	Mplkip
ENSMUSG00000012443	0.34194	0.0773154	0.2626	1.76648	8.69599	Kif11
ENSMUSG00000012483	0.144945	0.393606	0.655808	0.853095	195.975	Rpa3
ENSMUSG00000012519	0.317457	0.056065	0.21635	1.91053	51.6823	Mlkl
ENSMUSG00000012535	-0.192977	0.267334	0.536542	-1.10922	235.924	Tnpo3
ENSMUSG00000012609	0.0835626	0.620853	0.81336	0.494642	40.3063	Ttll5
ENSMUSG00000012640	0.0502684	0.766458	0.896006	0.297011	153.528	Zfp715
ENSMUSG00000012848	0.243862	0.17615	0.428106	1.35271	13147.9	Rps5
ENSMUSG00000013033	-0.0191276	0.90991	0.965691	-0.113152	24.9854	Adgrl1
ENSMUSG00000013076	-0.185259	0.279019	0.548183	-1.08253	48.5786	Amotl1
ENSMUSG00000013089	-0.356621	0.0645672	0.235544	-1.84824	20.0902	Etv5
ENSMUSG00000013150	-0.315665	0.0462591	0.190697	-1.99302	165.085	Gfod2
ENSMUSG00000013155	0.13656	0.421603	0.679034	0.803644	6.87707	Enkd1
ENSMUSG00000013160	-0.201074	0.0861581	0.280047	-1.71602	1137.58	Atp6v0d1
ENSMUSG00000013236	-0.0843241	0.618988	0.812261	-0.497286	68.4182	Ptprs
ENSMUSG00000013275	0.264153	0.142359	0.379064	1.46706	25.4296	Slc41a1
ENSMUSG00000013367	-0.0979588	0.53766	0.761522	-0.616355	3.83644	Iglon5
ENSMUSG00000013419	0.166331	0.334708	0.604126	0.964674	16.7794	Zfp651
ENSMUSG00000013465	-0.245458	0.0555609	0.214883	-1.91446	282.709	Nelfb
ENSMUSG00000013495	-0.0406807	0.809508	0.917598	-0.241061	75.072	Tmem175
ENSMUSG00000013539	0.0220855	0.896418	0.960057	0.130187	1098.25	Tango2
ENSMUSG00000013593	-0.0661598	0.540983	0.763602	-0.611328	3600.15	Ndufs2
ENSMUSG00000013622	0.301639	0.0743918	0.256648	1.7842	2203.77	Atraid
ENSMUSG00000013629	0.108317	0.528418	0.756443	0.630422	71.7971	Cad
ENSMUSG00000013646	-0.171673	0.296414	0.565531	-1.04415	183.896	Sh3bp5l
ENSMUSG00000013662	0.00638709	0.957953	0.982969	0.0527228	479.139	Atad1
ENSMUSG00000013663	0.140055	0.370822	0.636856	0.894934	839.488	Pten
ENSMUSG00000013698	0.286076	0.0614285	0.228835	1.8704	152.483	Pea15a
ENSMUSG00000013701	0.642834	0.00733503	0.0547462	2.68124	2315.4	Timm23
ENSMUSG00000013707	0.340086	0.0753969	0.258737	1.77804	69.0925	Tnfaip8l2
ENSMUSG00000013736	0.119491	0.455574	0.703202	0.746154	317.583	Trnt1
ENSMUSG00000013787	0.165462	0.324433	0.59294	0.985388	601.318	Ehmt2
ENSMUSG00000013822	0.0716182	0.671899	0.844564	0.423543	1839.17	Elof1
ENSMUSG00000013833	-0.100718	0.552457	0.770449	-0.594083	213.306	Med16
ENSMUSG00000013846	0.0452839	0.78876	0.906989	0.267921	676.614	St3gal1
ENSMUSG00000013858	-0.557141	0.000181843	0.00311582	-3.74299	2099.27	Tmem259
ENSMUSG00000013878	-0.0431065	0.753026	0.889179	-0.314652	177.595	Rnf170
ENSMUSG00000013921	-0.119286	0.464451	0.709206	-0.731538	3.86013	Clip3
ENSMUSG00000013973	-0.121021	0.478903	0.719635	-0.708068	37.5477	Dedd
ENSMUSG00000013997	0.397046	0.00344179	0.031781	2.92525	1240.85	Nit1
ENSMUSG00000014039	-0.193372	0.267688	0.53689	-1.1084	32.1412	Prdm15
ENSMUSG00000014074	-0.040959	0.78214	0.904319	-0.276531	140.877	Rnf168
ENSMUSG00000014075	0.55998	0.0145006	0.0883096	2.44462	22.516	Dynlt2b
ENSMUSG00000014077	-0.329344	0.0789261	0.265826	-1.75695	2486.8	Chp1
ENSMUSG00000014158	-0.127681	0.425407	0.681842	-0.797076	6.41451	Trpv4
ENSMUSG00000014164	0.168202	0.334935	0.604433	0.964222	80.7945	Klhl3
ENSMUSG00000014177	0.518761	0.00848457	0.0609438	2.63215	345.967	Tvp23b
ENSMUSG00000014195	0.0759805	0.639386	0.825599	0.468557	335.887	Dnajc7
ENSMUSG00000014226	-0.235299	0.179726	0.432468	-1.3416	692.481	Cacybp
ENSMUSG00000014232	-0.143947	0.393793	0.655808	-0.852759	93.1503	Cluap1
ENSMUSG00000014243	0.273067	0.132147	0.363236	1.50569	434.19	Zswim7
ENSMUSG00000014245	-0.294004	0.0776931	0.263279	-1.76423	61.8426	Pigl
ENSMUSG00000014294	0.119204	0.488918	0.727176	0.692031	3454.8	Ndufa2
ENSMUSG00000014301	0.188532	0.282896	0.55229	1.07384	779.284	Pam16
ENSMUSG00000014303	-0.231787	0.195917	0.455274	-1.29327	12.1063	Glis2
ENSMUSG00000014313	0.15146	0.381614	0.646312	0.874927	7503.39	Cox6c
ENSMUSG00000014329	0.109166	0.524477	0.753663	0.63646	15.0179	Bicc1
ENSMUSG00000014349	-0.129134	0.39718	0.658477	-0.846668	658.775	Ube2z
ENSMUSG00000014353	0.305891	0.0137644	0.0855825	2.46335	276.588	Tmem87b
ENSMUSG00000014355	-0.176555	0.212181	0.474468	-1.24759	428.976	Anapc1
ENSMUSG00000014361	0.185767	0.172094	0.422015	1.36551	178.047	Mertk
ENSMUSG00000014402	-0.115607	0.393028	0.655486	-0.85414	607.684	Tsg101
ENSMUSG00000014418	0.0435777	0.76494	0.895139	0.298999	109.063	Hps5
ENSMUSG00000014426	-0.307398	0.0851044	0.277957	-1.72181	134.855	Map3k4
ENSMUSG00000014444	0.295425	0.114299	0.333121	1.57916	15.2811	Piezo1
ENSMUSG00000014453	-0.355969	0.0683728	0.244317	-1.82254	6.0469	Blk
ENSMUSG00000014470	0.00166106	0.987873	0.995764	0.0151998	186.607	Rnf166
ENSMUSG00000014496	-0.160713	0.294056	0.563341	-1.04927	547.472	Ankrd28
ENSMUSG00000014498	0.059933	0.719453	0.870098	0.35919	75.0336	Ankrd52
ENSMUSG00000014503	0.203818	0.200483	0.46146	1.28018	68.0597	Pkd2l2
ENSMUSG00000014504	0.138654	0.422057	0.679157	0.802857	373.812	Srp19
ENSMUSG00000014542	0.386712	0.0178872	0.102439	2.36794	1966.12	Clec4f
ENSMUSG00000014547	-0.0427607	0.799848	0.912904	-0.253543	98.9794	Wdfy2
ENSMUSG00000014550	-0.288736	0.0818273	0.27136	-1.74018	80.8701	Rbsn
ENSMUSG00000014551	0.0496894	0.761408	0.89334	0.303632	210.798	Mrps25
ENSMUSG00000014554	-0.0981906	0.541897	0.763821	-0.609948	209.209	Dguok
ENSMUSG00000014592	0.13751	0.426687	0.682644	0.794874	105.18	Camta1
ENSMUSG00000014599	-0.100108	0.557903	0.773992	-0.585959	54.0234	Csf1
ENSMUSG00000014601	-0.514909	0.00361193	0.0328538	-2.9102	159.276	Strip1
ENSMUSG00000014606	0.238326	0.0537579	0.21048	1.92878	1546.91	Slc25a11
ENSMUSG00000014633	-0.253795	0.119811	0.342793	-1.55557	200.678	Cmc2
ENSMUSG00000014668	0.12651	0.385634	0.649779	0.867562	208.424	Chfr
ENSMUSG00000014748	0.0834825	0.595818	0.799111	0.530424	890.182	Tex261
ENSMUSG00000014763	-0.0465717	0.738822	0.882351	-0.333414	174.476	Fam120b
ENSMUSG00000014767	0.121922	0.461172	0.707048	0.736919	114.252	Tbp
ENSMUSG00000014769	0.0885426	0.604258	0.804255	0.518287	4574.86	Psmb1
ENSMUSG00000014773	0.148445	0.391397	0.653987	0.857087	29.8322	Dll1
ENSMUSG00000014776	0.357372	0.0677689	0.242978	1.82654	11.2965	Nol3
ENSMUSG00000014778	-0.263952	0.103009	0.312384	-1.63044	59.1151	Fhod1
ENSMUSG00000014786	0.0508946	0.737148	0.8816	0.335633	2.51232	Slc9a5
ENSMUSG00000014791	-0.246212	0.0463035	0.190827	-1.99262	371.43	Elmo3
ENSMUSG00000014837	0.0226333	0.888978	0.95656	0.139598	4.5849	Matcap1
ENSMUSG00000014846	0.282098	0.123463	0.348637	1.5404	13.2751	Tppp3
ENSMUSG00000014850	-0.30387	0.0634175	0.233214	-1.85625	101.102	Msh3
ENSMUSG00000014852	-0.352489	0.0416696	0.178243	-2.03681	41.2592	Adamts13
ENSMUSG00000014856	0.306	0.10255	0.3115	1.63261	1559.54	Tmem208
ENSMUSG00000014859	-0.103847	0.527469	0.755629	-0.631875	142.202	E2f4
ENSMUSG00000014867	-0.33071	0.0329103	0.153568	-2.13318	3032.48	Surf4
ENSMUSG00000014873	0.236727	0.148365	0.388373	1.44533	202.487	Surf2
ENSMUSG00000014905	0.0761633	0.637446	0.824457	0.471273	956.471	Dnajb9
ENSMUSG00000014907	-0.13368	0.41811	0.675942	-0.809704	45.764	Naf1
ENSMUSG00000014932	-0.09019	0.489095	0.727236	-0.691748	261.207	Yes1
ENSMUSG00000014956	0.153136	0.368636	0.634638	0.899032	2295.13	Ppp1cb
ENSMUSG00000014959	-0.252478	0.0951843	0.297064	-1.66866	1085.61	Gorasp2
ENSMUSG00000014980	0.224691	0.207305	0.46946	1.26101	143.45	Tsen15
ENSMUSG00000015002	-0.184875	0.250796	0.519819	-1.14842	342.15	Efr3a
ENSMUSG00000015013	0.292312	0.111826	0.328055	1.59004	469.1	Trappc2l
ENSMUSG00000015016	-0.200961	0.252965	0.522275	-1.14318	357.573	Acsf3
ENSMUSG00000015023	-0.0945466	0.499578	0.734249	-0.675154	281.275	Ddx19a
ENSMUSG00000015027	0.192199	0.27435	0.543878	1.0931	62.319	Galns
ENSMUSG00000015053	-0.0709081	0.66036	0.838186	-0.439416	10.407	Gata2
ENSMUSG00000015083	0.303013	0.102181	0.310656	1.63437	16323.1	C8g
ENSMUSG00000015085	0.260162	0.152112	0.393153	1.43211	21.1435	Entpd2
ENSMUSG00000015087	0.230747	0.0781256	0.264025	1.76167	258.435	Rabl6
ENSMUSG00000015090	7.7525	2.6716e-71	1.989e-67	17.8544	6079.66	Ptgds
ENSMUSG00000015092	-0.0851915	0.559722	0.774992	-0.583254	3431.54	Edf1
ENSMUSG00000015093	4.06808	4.69489e-13	5.41914e-11	7.23385	33.801	Clic3
ENSMUSG00000015094	1.05114	7.03591e-05	0.00141597	3.97507	66.32	Npdc1
ENSMUSG00000015095	0.120837	0.475893	0.717777	0.712923	362.885	Fbxw5
ENSMUSG00000015112	-0.0180283	0.840626	0.933287	-0.201093	3161.81	Slc25a13
ENSMUSG00000015120	0.127158	0.217555	0.481552	1.23305	442.889	Ube2i
ENSMUSG00000015126	-0.0742601	0.604032	0.80424	-0.518611	310.959	Tsr3
ENSMUSG00000015127	0.00201537	0.990443	0.99714	0.0119781	62.8657	Unkl
ENSMUSG00000015133	-0.498028	0.00670206	0.0513078	-2.7113	78.8689	Lrrk1
ENSMUSG00000015134	-0.0701981	0.660917	0.838679	-0.438647	4.17312	Aldh1a3
ENSMUSG00000015143	-0.207029	0.241843	0.509976	-1.17039	93.5151	Actn1
ENSMUSG00000015149	-0.256125	0.143779	0.380666	-1.46186	615.9	Sirt2
ENSMUSG00000015165	-0.156453	0.234542	0.501052	-1.18874	1279.83	Hnrnpl
ENSMUSG00000015176	-0.201224	0.234238	0.500761	-1.18951	187.159	Nolc1
ENSMUSG00000015189	-0.198964	0.189286	0.445857	-1.3127	167.991	Casd1
ENSMUSG00000015202	0.101647	0.51282	0.744964	0.654454	64.3114	Cnksr3
ENSMUSG00000015214	-0.674411	1.46345e-05	0.000371222	-4.33412	270.993	Mtmr1
ENSMUSG00000015217	0.193059	0.237306	0.505075	1.18175	163.364	Hmgb3
ENSMUSG00000015222	-0.0449662	0.78647	0.905898	-0.270897	7.26356	Map2
ENSMUSG00000015224	-0.487466	0.0259271	0.132165	-2.2273	114.46	Cyp2j9
ENSMUSG00000015243	-0.0457505	0.776842	0.901592	-0.283436	595.434	Abca1
ENSMUSG00000015247	0.11981	0.477755	0.718734	0.709918	1725.22	Nipsnap3b
ENSMUSG00000015289	0.320136	0.0886208	0.285311	1.70272	574.293	Lage3
ENSMUSG00000015290	0.292623	0.0811263	0.269757	1.74419	718.159	Ubl4a
ENSMUSG00000015291	-0.13677	0.304264	0.572973	-1.02733	435.579	Gdi1
ENSMUSG00000015305	-0.127702	0.457277	0.703796	-0.743338	172.538	Sash1
ENSMUSG00000015312	0.215895	0.209744	0.472123	1.25427	302.041	Gadd45b
ENSMUSG00000015314	0.164747	0.331538	0.600852	0.97102	5.63638	Slamf6
ENSMUSG00000015335	-0.257741	0.129081	0.358834	-1.51774	205.146	Zdhhc12
ENSMUSG00000015337	0.293814	0.103238	0.312951	1.62935	1466.22	Endog
ENSMUSG00000015340	0.596942	0.00639508	0.0496987	2.7268	161.494	Cybb
ENSMUSG00000015341	0.407845	0.00624312	0.0488715	2.73473	719.846	Golga7
ENSMUSG00000015342	-0.0432792	0.777538	0.901748	-0.282529	42.4804	Xk
ENSMUSG00000015354	-0.0555457	0.731071	0.877696	-0.343702	24.951	Pcolce2
ENSMUSG00000015355	0.259869	0.154008	0.395828	1.42552	63.6236	Cd48
ENSMUSG00000015357	-0.564368	2.33725e-06	7.28068e-05	-4.72184	4324.81	Clpx
ENSMUSG00000015363	-0.045906	0.704425	0.862077	-0.379353	1490.95	Trabd
ENSMUSG00000015377	0.00492673	0.975799	0.989912	0.0303357	54.929	Dennd6b
ENSMUSG00000015396	2.09174	5.69209e-07	2.12953e-05	5.00138	138.775	Cd83
ENSMUSG00000015405	-0.648675	0.00809025	0.0591168	-2.64828	12.4088	Ace2
ENSMUSG00000015437	0.0122935	0.941811	0.976367	0.0729944	15.4261	Gzmb
ENSMUSG00000015451	0.2946	0.0994885	0.305614	1.64734	105.216	C4a
ENSMUSG00000015461	-0.0678122	0.68021	0.847263	-0.412177	218.687	Atf6b
ENSMUSG00000015467	0.090257	0.560801	0.77598	0.581653	6.80917	Egfl8
ENSMUSG00000015468	0.0324222	0.846438	0.9356	0.193665	34.7076	Notch4
ENSMUSG00000015474	-0.221457	0.207332	0.46946	-1.26094	208.707	Ppt2
ENSMUSG00000015478	-0.0368392	0.815603	0.921142	-0.233204	440.076	Rnf5
ENSMUSG00000015488	-0.0309693	0.828031	0.926514	-0.217227	306.168	Cacfd1
ENSMUSG00000015501	-0.0459897	0.771398	0.899109	-0.290546	51.2793	Hivep2
ENSMUSG00000015522	0.104861	0.480315	0.720884	0.705796	214.842	Arnt
ENSMUSG00000015533	-0.917584	0.00335124	0.0312607	-2.93354	8.40018	Itga2
ENSMUSG00000015536	-0.068982	0.6837	0.849352	-0.40742	2341.11	Mocs2
ENSMUSG00000015542	0.188328	0.179218	0.431974	1.34317	481.297	Nat9
ENSMUSG00000015568	2.00207	9.76293e-10	6.69908e-08	6.11324	471.32	Lpl
ENSMUSG00000015575	0.358171	0.0468408	0.19235	1.98774	948.743	Atp6v0e
ENSMUSG00000015597	0.0572287	0.691618	0.853913	0.39666	168.3	Zfp318
ENSMUSG00000015605	0.0416408	0.804987	0.915681	0.246898	96.4433	Srf
ENSMUSG00000015647	0.245084	0.173689	0.424111	1.36045	31.0531	Lama5
ENSMUSG00000015653	0.18143	0.236561	0.504062	1.18363	139.378	Steap2
ENSMUSG00000015656	0.0287137	0.865055	0.944746	0.169944	23637.6	Hspa8
ENSMUSG00000015659	0.120599	0.47924	0.719997	0.707525	11.559	Serac1
ENSMUSG00000015668	-0.101832	0.528443	0.756443	-0.630384	242.46	Pdzd11
ENSMUSG00000015671	-0.108157	0.523707	0.752993	-0.637642	2004.26	Psma2
ENSMUSG00000015672	0.271836	0.135107	0.367307	1.49426	563.04	Mrpl32
ENSMUSG00000015697	-0.152252	0.340859	0.610683	-0.95247	148.252	Setdb1
ENSMUSG00000015702	0.122315	0.474229	0.71688	0.715616	12.5425	Anxa9
ENSMUSG00000015711	-0.124402	0.469544	0.713369	-0.723222	222.675	Prune1
ENSMUSG00000015714	0.325002	0.000462567	0.00660366	3.50155	3578.75	Cers2
ENSMUSG00000015733	0.372494	0.0312366	0.148646	2.15405	1026.63	Capza2
ENSMUSG00000015745	0.199092	0.243637	0.511892	1.16595	138.735	Plekho1
ENSMUSG00000015747	0.132575	0.384045	0.648366	0.870468	99.177	Vps45
ENSMUSG00000015748	-0.109617	0.493909	0.730549	-0.684104	77.875	Prpf3
ENSMUSG00000015749	-0.235723	0.178743	0.431581	-1.34463	148.011	Anp32e
ENSMUSG00000015750	0.0226251	0.891078	0.957705	0.13694	835.658	Aph1a
ENSMUSG00000015755	-0.125763	0.456085	0.703377	-0.745309	515.011	Tab2
ENSMUSG00000015757	-0.053593	0.713314	0.866689	-0.367409	144.15	Ppil4
ENSMUSG00000015759	0.121728	0.479736	0.720475	0.706727	1922.1	Cnih1
ENSMUSG00000015766	-0.370279	0.0346497	0.158749	-2.11243	27.7049	Eps8
ENSMUSG00000015776	0.00591107	0.964285	0.985019	0.0447766	281.828	Med22
ENSMUSG00000015790	-0.0951784	0.484024	0.7231	-0.699846	450.848	Surf1
ENSMUSG00000015804	0.308001	0.0949784	0.296965	1.6697	567.601	Med28
ENSMUSG00000015806	0.320557	0.0514497	0.204453	1.94771	5131.42	Qdpr
ENSMUSG00000015837	-0.0992133	0.538109	0.761856	-0.615676	6024.78	Sqstm1
ENSMUSG00000015839	0.0786963	0.601797	0.802576	0.521818	726.94	Nfe2l2
ENSMUSG00000015843	0.178558	0.215233	0.477832	1.2393	113.3	Rxrg
ENSMUSG00000015846	-0.05334	0.751895	0.888424	-0.316141	2342.92	Rxra
ENSMUSG00000015850	-0.115663	0.49859	0.733524	-0.676711	31.4236	Adamtsl4
ENSMUSG00000015854	0.462443	0.0105685	0.0714972	2.55665	1734.01	Cd5l
ENSMUSG00000015869	-0.432382	0.00305247	0.0290609	-2.9624	918.914	Prpsap1
ENSMUSG00000015882	-0.206516	0.191982	0.449751	-1.30474	110.803	Lcorl
ENSMUSG00000015889	-0.294886	0.0682798	0.244155	-1.82316	287.749	Lta4h
ENSMUSG00000015890	0.687792	2.42704e-05	0.000570009	4.22148	3325.83	Amdhd1
ENSMUSG00000015932	0.180775	0.27262	0.542167	1.09705	3453.29	Dstn
ENSMUSG00000015937	-0.328488	0.0719294	0.251531	-1.79956	506.726	Macroh2a1
ENSMUSG00000015942	-0.0396484	0.804253	0.915092	-0.247847	58.1712	Gtf2ird2
ENSMUSG00000015943	0.0877209	0.607342	0.805763	0.513871	906.579	Bola1
ENSMUSG00000015944	0.109632	0.507473	0.740665	0.662778	18.7606	Castor2
ENSMUSG00000015947	0.187579	0.280501	0.549995	1.07919	67.1515	Fcgr1
ENSMUSG00000015950	-0.088097	0.606284	0.805319	-0.515385	42.5555	Ncf1
ENSMUSG00000015961	0.122691	0.307662	0.57631	1.02014	616.984	Adss
ENSMUSG00000015966	0.250818	0.121651	0.346157	1.54788	156.346	Il17rb
ENSMUSG00000015968	0.0411366	0.809208	0.917571	0.241448	29.0432	Cacna1d
ENSMUSG00000015970	0.197927	0.260413	0.529011	1.12541	830.149	Chdh
ENSMUSG00000015971	-0.242052	0.0907157	0.289448	-1.69163	314.051	Actr8
ENSMUSG00000015980	0.00364342	0.981326	0.992929	0.0234063	4.0923	Lrrc27
ENSMUSG00000015994	-0.00937142	0.954523	0.981605	-0.0570282	865.9	Fnta
ENSMUSG00000016018	-0.104037	0.421667	0.679041	-0.803533	209.238	Mtrex
ENSMUSG00000016024	0.0326402	0.844063	0.934715	0.1967	2876.96	Lbp
ENSMUSG00000016028	0.933235	0.00210455	0.0218329	3.07507	186.742	Celsr1
ENSMUSG00000016087	-0.0410887	0.809425	0.917598	-0.241168	37.047	Fli1
ENSMUSG00000016128	-0.416549	0.0301049	0.144975	-2.16871	109.754	Stard13
ENSMUSG00000016181	-0.205457	0.1882	0.445156	-1.31592	73.5574	Utp25
ENSMUSG00000016194	-0.102059	0.52116	0.751072	-0.641558	12413	Hsd11b1
ENSMUSG00000016206	0.344326	0.0657302	0.238362	1.84026	78.9739	H2-M3
ENSMUSG00000016239	-0.107652	0.530974	0.75868	-0.62652	17.1671	Lonrf3
ENSMUSG00000016252	0.206728	0.240578	0.508729	1.17354	11024.8	Atp5e
ENSMUSG00000016253	-0.467123	0.00434214	0.0377604	-2.85217	341.424	Nelfcd
ENSMUSG00000016256	-0.360074	0.0522351	0.206746	-1.94119	3053.66	Ctsz
ENSMUSG00000016257	0.245037	0.129244	0.358935	1.51709	575.625	Prelid3b
ENSMUSG00000016308	-0.00325362	0.984737	0.994689	-0.0191303	761.144	Ube2a
ENSMUSG00000016319	0.4344	0.00477462	0.0405325	2.82186	7504.36	Slc25a5
ENSMUSG00000016344	0.139462	0.361883	0.628316	0.911783	1427.91	Ppdpf
ENSMUSG00000016356	0.134254	0.423026	0.679854	0.801183	6.78238	Col20a1
ENSMUSG00000016382	-0.217612	0.213529	0.476146	-1.24392	477.354	Pls3
ENSMUSG00000016386	-0.231337	0.19	0.447078	-1.31058	5.43968	Mpped2
ENSMUSG00000016409	-0.158499	0.315737	0.58451	-1.00326	127.217	Nkap
ENSMUSG00000016427	-0.0815191	0.633704	0.822343	-0.476519	1818.19	Ndufa1
ENSMUSG00000016477	0.460662	0.012781	0.081678	2.48981	67.6984	E2f3
ENSMUSG00000016481	0.359943	0.0248941	0.128438	2.24304	713.301	Cr1l
ENSMUSG00000016487	-0.140542	0.273777	0.543249	-1.09441	395.164	Ppfibp1
ENSMUSG00000016493	0.0153265	0.926593	0.970864	0.0921325	7.74175	Cd46
ENSMUSG00000016494	0.000497098	0.997573	0.998915	0.00304128	25.4613	Cd34
ENSMUSG00000016495	0.658533	0.00181575	0.0196088	3.11882	52.2798	Plgrkt
ENSMUSG00000016496	0.404549	0.0477453	0.194721	1.97963	13.1766	Cd274
ENSMUSG00000016503	0.571555	0.0117075	0.0769303	2.52084	156.99	Gtf3a
ENSMUSG00000016510	0.334214	0.0540551	0.211144	1.9264	371.924	Mtif3
ENSMUSG00000016520	-0.0120861	0.943197	0.976824	-0.0712516	157.83	Lnx2
ENSMUSG00000016526	1.06535	3.25836e-05	0.000738462	4.15461	46.451	Dyrk3
ENSMUSG00000016528	0.122443	0.450679	0.699619	0.754284	910.797	Mapkapk2
ENSMUSG00000016534	-0.0605332	0.681671	0.84796	-0.410184	11690.3	Lamp2
ENSMUSG00000016541	-0.0210292	0.868652	0.946077	-0.165371	916.197	Atxn10
ENSMUSG00000016554	-0.051573	0.651575	0.832839	-0.451575	841.171	Eif3d
ENSMUSG00000016559	0.267422	0.0651496	0.236981	1.84423	2552.11	H3f3b
ENSMUSG00000016619	-0.0797661	0.614995	0.80909	-0.502956	296.574	Nup50
ENSMUSG00000016624	0.227453	0.195974	0.455274	1.29311	5.39163	Phf21b
ENSMUSG00000016637	0.154114	0.32141	0.589856	0.991564	148.077	Ift27
ENSMUSG00000016664	-0.374488	0.0106397	0.0718806	-2.55432	379.45	Pacsin2
ENSMUSG00000016756	-0.591911	0.0106263	0.0718226	-2.55475	195.713	Cmah
ENSMUSG00000016757	-0.15681	0.357145	0.625561	-0.920818	65.2604	Ttll12
ENSMUSG00000016758	-0.0855205	0.617116	0.811092	-0.499942	143.274	Bik
ENSMUSG00000016831	0.0445249	0.687892	0.851784	0.401718	380.183	Tox4
ENSMUSG00000016833	0.0486926	0.774398	0.901195	0.286627	423.239	Mrps18c
ENSMUSG00000016918	-0.0570505	0.733296	0.879343	-0.340744	7.10159	Sulf1
ENSMUSG00000016921	0.0867554	0.508783	0.741851	0.660734	845.8	Srsf6
ENSMUSG00000016933	0.107342	0.519801	0.750531	0.643653	242.14	Plcg1
ENSMUSG00000016940	0.341747	0.0116576	0.076717	2.52234	375.561	Kctd2
ENSMUSG00000016942	-0.247976	0.155173	0.397948	-1.42149	4744.62	Tmprss6
ENSMUSG00000016946	0.325114	0.0333182	0.154971	2.12823	71.9043	Kctd5
ENSMUSG00000016984	-0.0191589	0.909091	0.965305	-0.114185	58.5949	Etaa1
ENSMUSG00000017002	0.32479	0.0893397	0.286449	1.69889	33.1371	Slpi
ENSMUSG00000017009	-0.877747	3.87689e-07	1.52314e-05	-5.07491	6749.23	Sdc4
ENSMUSG00000017057	-0.222711	0.20583	0.467818	-1.26512	366.279	Il13ra1
ENSMUSG00000017119	-0.012718	0.939521	0.975542	-0.075872	872.192	Nbr1
ENSMUSG00000017132	0.0529788	0.7526	0.888818	0.315213	314.354	Cyth1
ENSMUSG00000017144	-0.0832167	0.546393	0.766608	-0.603174	114.186	Rnd3
ENSMUSG00000017146	0.315693	0.0858915	0.279475	1.71748	25.4599	Brca1
ENSMUSG00000017167	-0.0360344	0.810507	0.918311	-0.239772	22.3948	Cntnap1
ENSMUSG00000017176	0.41694	0.0315821	0.149728	2.14966	71.4769	Nt5c3b
ENSMUSG00000017188	0.24971	0.164866	0.412373	1.38889	1645.84	Coa3
ENSMUSG00000017195	0.0563964	0.718456	0.869522	0.360523	5.07587	Zpbp2
ENSMUSG00000017210	-0.283832	0.123093	0.348252	-1.54192	111.059	Med24
ENSMUSG00000017221	-0.901155	5.80817e-05	0.0012069	-4.02047	1561.41	Psmd3
ENSMUSG00000017264	-0.101148	0.533201	0.759638	-0.623126	194.156	Exosc10
ENSMUSG00000017286	0.033824	0.796829	0.911064	0.257453	517.547	Glod4
ENSMUSG00000017288	-0.254286	0.142186	0.378875	-1.4677	295.26	Vps53
ENSMUSG00000017291	-0.178864	0.206264	0.468467	-1.26391	292.093	Taok1
ENSMUSG00000017299	-0.150368	0.295624	0.564918	-1.04586	116.014	Dnttip1
ENSMUSG00000017307	-0.301485	0.0523175	0.206989	-1.94051	537.776	Acot8
ENSMUSG00000017309	-0.379374	0.035979	0.162687	-2.09716	147.195	Cd300lg
ENSMUSG00000017344	-0.801427	0.000556864	0.0076704	-3.4518	32017.6	Vtn
ENSMUSG00000017376	0.196764	0.192264	0.449986	1.30391	84.9079	Nlk
ENSMUSG00000017386	-0.234716	0.157954	0.401765	-1.41199	395.529	Traf4
ENSMUSG00000017390	1.19029	2.48192e-05	0.000580153	4.21644	86.3494	Aldoc
ENSMUSG00000017404	0.285167	0.123348	0.348602	1.54087	14051	Rpl19
ENSMUSG00000017405	0.147661	0.31924	0.587655	0.996021	58.3559	Nek8
ENSMUSG00000017412	-0.0597138	0.71244	0.866618	-0.368581	7.4746	Cacnb4
ENSMUSG00000017417	0.218135	0.220591	0.485353	1.22496	9.60856	Plxdc1
ENSMUSG00000017418	0.336843	0.0273031	0.136745	2.20716	180.614	Arl5b
ENSMUSG00000017421	0.00579294	0.9705	0.987676	0.0369812	947.86	Zfp207
ENSMUSG00000017428	-0.440517	0.00848465	0.0609438	-2.63215	1025.14	Psmd11
ENSMUSG00000017446	-0.200232	0.256871	0.526326	-1.13382	49.8912	C1qtnf1
ENSMUSG00000017453	-0.268413	0.0670569	0.241135	-1.83129	1898.87	Pipox
ENSMUSG00000017466	-0.340212	0.045739	0.189175	-1.99779	159.787	Timp2
ENSMUSG00000017478	-0.121983	0.469486	0.713369	-0.723316	331.19	Zc3h18
ENSMUSG00000017485	-0.48841	0.00342823	0.0317058	-2.92648	443.568	Top2b
ENSMUSG00000017491	0.902679	0.00215301	0.0221857	3.06827	12.4892	Rarb
ENSMUSG00000017493	-0.302574	0.077334	0.2626	-1.76637	22565.7	Igfbp4
ENSMUSG00000017548	-0.0546656	0.619456	0.812589	-0.496622	234.671	Suz12
ENSMUSG00000017550	0.0631432	0.697059	0.856724	0.389294	6.64858	Atad5
ENSMUSG00000017561	0.105348	0.518006	0.748989	0.646422	111.685	Crlf3
ENSMUSG00000017607	-0.0984001	0.553663	0.771192	-0.59228	7.46441	Tns4
ENSMUSG00000017615	-0.0574387	0.733589	0.879409	-0.340355	290.795	Tnfaip1
ENSMUSG00000017631	0.13697	0.426411	0.682471	0.795347	39.8894	Abr
ENSMUSG00000017639	0.438805	0.0382892	0.169227	2.07175	72.0503	Rab11fip4
ENSMUSG00000017652	0.188271	0.282493	0.55201	1.07474	23.0503	Cd40
ENSMUSG00000017664	0.183522	0.294462	0.563565	1.04838	206.868	Slc35c2
ENSMUSG00000017667	-0.285339	0.122229	0.346996	-1.54548	9.63324	Zfp334
ENSMUSG00000017670	-0.358117	0.0312651	0.148722	-2.15368	90.5513	Elmo2
ENSMUSG00000017677	-0.175448	0.315988	0.58451	-1.00274	204.184	Wsb1
ENSMUSG00000017679	-0.451634	0.00919891	0.064518	-2.60457	161.026	Ttpal
ENSMUSG00000017686	0.10902	0.406549	0.66544	0.829982	465.361	Rhot1
ENSMUSG00000017697	-0.152997	0.351335	0.621083	-0.932003	41.5205	Ada
ENSMUSG00000017707	-0.453081	0.00247587	0.0246924	-3.02627	4573.87	Serinc3
ENSMUSG00000017713	0.156375	0.331194	0.600522	0.971711	88.7265	Tha1
ENSMUSG00000017715	0.0289606	0.864857	0.944746	0.170195	82.1068	Pgs1
ENSMUSG00000017716	1.0541	0.000316403	0.00482216	3.60149	16.202	Birc5
ENSMUSG00000017718	-0.0611903	0.702952	0.861336	-0.381338	455.401	Afmid
ENSMUSG00000017721	-0.0778629	0.636315	0.823487	-0.472858	359.588	Pigt
ENSMUSG00000017723	0.245859	0.1736	0.424032	1.36073	283.208	Wfdc2
ENSMUSG00000017734	0.493528	0.019452	0.108805	2.33675	7.48084	Dbndd2
ENSMUSG00000017737	-0.262026	0.151188	0.391951	-1.43535	13.5931	Mmp9
ENSMUSG00000017740	-0.138603	0.40929	0.668237	-0.825145	7.73908	Slc12a5
ENSMUSG00000017747	-0.303415	0.0691056	0.245812	-1.81773	207.464	Ghdc
ENSMUSG00000017754	0.5223	0.0196362	0.109668	2.33323	459.622	Pltp
ENSMUSG00000017756	0.0196	0.908035	0.964795	0.115518	338.7	Slc12a7
ENSMUSG00000017760	-0.0297656	0.848922	0.936677	-0.190494	2562.12	Ctsa
ENSMUSG00000017764	-0.247847	0.159728	0.40407	-1.40599	26.1114	Zswim1
ENSMUSG00000017765	-0.106256	0.535745	0.760982	-0.61926	167.642	Slc12a4
ENSMUSG00000017774	1.26407	1.98396e-05	0.000481127	4.26669	547.068	Myo1c
ENSMUSG00000017776	0.168315	0.310739	0.579493	1.01367	1275.67	Crk
ENSMUSG00000017778	0.0817726	0.631719	0.821224	0.479308	5559.83	Cox7c
ENSMUSG00000017781	-0.158039	0.187069	0.443686	-1.3193	665.084	Pitpna
ENSMUSG00000017801	0.245422	0.172493	0.422582	1.36424	707.581	Mlx
ENSMUSG00000017802	0.100699	0.464703	0.709321	0.731125	1440.82	Retreg3
ENSMUSG00000017830	0.244571	0.166845	0.415413	1.38241	70.6021	Dhx58
ENSMUSG00000017831	-0.0795523	0.608002	0.805885	-0.512927	699.032	Rab5a
ENSMUSG00000017837	0.662341	1.12163e-07	4.97055e-06	5.30583	296.366	Nkiras2
ENSMUSG00000017843	0.105473	0.375479	0.640862	0.886258	830.525	Ppp2r5c
ENSMUSG00000017858	0.460707	0.00173892	0.0190386	3.13154	417.346	Ift52
ENSMUSG00000017861	-0.14604	0.355531	0.624492	-0.923914	3.25546	Mybl2
ENSMUSG00000017868	0.380652	0.0154685	0.092278	2.42122	885.064	Sgk2
ENSMUSG00000017929	0.936701	0.000245658	0.00399764	3.66675	283.998	B4galt5
ENSMUSG00000017950	-0.144784	0.403482	0.663191	-0.835418	4854.08	Hnf4a
ENSMUSG00000017969	0.022124	0.896193	0.959884	0.130472	37.0684	Ptgis
ENSMUSG00000017978	-0.503884	0.00061792	0.0083105	-3.42362	116.823	Cadps2
ENSMUSG00000017999	-0.170515	0.296051	0.565226	-1.04494	238.196	Ddx27
ENSMUSG00000018001	0.233065	0.150994	0.391691	1.43603	56.1127	Cyth3
ENSMUSG00000018008	0.461718	0.0102436	0.0696788	2.5675	60.4981	Cyth4
ENSMUSG00000018012	0.545247	0.019022	0.106882	2.3451	9.30831	Rac3
ENSMUSG00000018040	-0.0540239	0.712772	0.866689	-0.368136	275.851	Rrp7a
ENSMUSG00000018042	0.0916529	0.584951	0.792099	0.546167	2488.68	Cyb5r3
ENSMUSG00000018068	-0.409124	0.0307058	0.146916	-2.16087	33.3695	Ints2
ENSMUSG00000018076	0.00114739	0.994615	0.997831	0.0067497	48.0861	Med13l
ENSMUSG00000018102	-0.114523	0.498785	0.733656	-0.676403	2810.07	H2bc4
ENSMUSG00000018143	0.265256	0.125547	0.352382	1.5319	144.9	Mafk
ENSMUSG00000018160	0.219905	0.111884	0.328137	1.58978	162.606	Med1
ENSMUSG00000018166	0.0473903	0.780242	0.903266	0.279003	818.534	Erbb3
ENSMUSG00000018167	-0.0250602	0.824846	0.925613	-0.221316	219.992	Stard3
ENSMUSG00000018168	-0.227994	0.195846	0.455274	-1.29348	4.21703	Ikzf3
ENSMUSG00000018169	0.154431	0.361206	0.627667	0.913069	25.5983	Mfng
ENSMUSG00000018171	0.104751	0.541865	0.763821	0.609995	3284.2	Vmp1
ENSMUSG00000018189	-0.484156	0.000240536	0.00392288	-3.67213	214.102	Uchl5
ENSMUSG00000018196	0.136316	0.366624	0.632941	0.902815	342.813	Glrx2
ENSMUSG00000018199	0.103843	0.49145	0.728636	0.688004	51.7368	Ro60
ENSMUSG00000018209	-0.0795948	0.641604	0.826539	-0.465457	98.2494	Stk4
ENSMUSG00000018217	-0.231634	0.190248	0.447447	-1.30985	64.7831	Pmp22
ENSMUSG00000018238	-0.375067	0.0615502	0.228835	-1.86952	5.40096	Gdf9
ENSMUSG00000018239	-0.156227	0.357612	0.625864	-0.919924	39.8787	Zcchc10
ENSMUSG00000018286	-0.0266958	0.874772	0.949411	-0.157601	4152.6	Psmb6
ENSMUSG00000018287	-0.374707	0.00139185	0.0160657	-3.19633	302.243	Spag7
ENSMUSG00000018293	-0.344105	0.0289398	0.141469	-2.1843	2658.02	Pfn1
ENSMUSG00000018322	0.00117633	0.994394	0.997739	0.00702635	84.0682	Tomm34
ENSMUSG00000018326	-0.517374	2.19151e-06	6.92815e-05	-4.73491	1145.93	Ywhab
ENSMUSG00000018334	-0.150694	0.379474	0.644784	-0.878866	12.8305	Ksr1
ENSMUSG00000018339	0.697708	NA	NA	2.69436	246.3	Gpx3
ENSMUSG00000018340	0.299287	0.0953211	0.297242	1.66797	1274.9	Anxa6
ENSMUSG00000018347	0.116089	0.443133	0.694262	0.766914	56.9822	Zkscan6
ENSMUSG00000018362	-0.401714	0.000469408	0.00669078	-3.49763	483.624	Kpna2
ENSMUSG00000018363	-0.111348	0.360235	0.627439	-0.914917	426.745	Smurf2
ENSMUSG00000018372	0.125333	0.433167	0.687178	0.783785	40.1008	Cep95
ENSMUSG00000018377	-0.181057	0.191164	0.44865	-1.30714	126.996	Vezf1
ENSMUSG00000018378	-0.191854	0.269935	0.53898	-1.10321	20.7706	Cuedc1
ENSMUSG00000018379	-0.474333	0.00219024	0.0224564	-3.06315	500.121	Srsf1
ENSMUSG00000018381	-0.0458071	0.776151	0.901523	-0.284338	10.9194	Abi3
ENSMUSG00000018387	0.173549	0.285338	0.554007	1.0684	308.484	Shroom1
ENSMUSG00000018395	0.0075598	0.96392	0.984895	0.0452356	17.1932	Kif3a
ENSMUSG00000018398	-0.13228	0.440572	0.692434	-0.771228	25.405	Septin8
ENSMUSG00000018401	-0.436142	0.00672037	0.0514172	-2.71039	514.136	Mtmr4
ENSMUSG00000018405	-0.248016	0.157039	0.400525	-1.4151	35.5618	Mrm1
ENSMUSG00000018411	0.223815	0.200539	0.46152	1.28002	18.6871	Mapt
ENSMUSG00000018412	-0.0862554	0.614272	0.808855	-0.503985	132.937	Kansl1
ENSMUSG00000018415	0.0339638	0.840197	0.933204	0.201641	264.932	Gid4
ENSMUSG00000018417	-0.094594	0.57323	0.784143	-0.5633	1231.35	Myo1b
ENSMUSG00000018425	-0.0992328	0.42992	0.684401	-0.789329	574.323	Dhx40
ENSMUSG00000018427	-0.0190539	0.907218	0.964378	-0.116548	123.289	Ypel2
ENSMUSG00000018428	-0.146495	0.300669	0.570141	-1.035	1048.77	Akap1
ENSMUSG00000018433	-0.12971	0.393646	0.655808	-0.853023	97.2601	Nol11
ENSMUSG00000018442	0.0331929	0.838905	0.932541	0.203294	1774.86	Derl2
ENSMUSG00000018446	0.223925	0.0667992	0.240502	1.83302	1363.91	C1qbp
ENSMUSG00000018449	0.25711	0.157684	0.401379	1.4129	576.93	Rpain
ENSMUSG00000018459	-0.745982	0.00603238	0.0476951	-2.74602	105.16	Slc13a3
ENSMUSG00000018470	-0.856442	0.00572516	0.0459804	-2.76312	5.65279	Kcnab3
ENSMUSG00000018474	-0.0463685	0.785579	0.905555	-0.272056	338.447	Chd3
ENSMUSG00000018476	0.0565661	0.740159	0.883066	0.331642	123.062	Kdm6b
ENSMUSG00000018481	-0.137284	0.261718	0.530274	-1.12234	252.757	Appbp2
ENSMUSG00000018486	0.240003	0.181169	0.434258	1.33716	12.3257	Wnt9b
ENSMUSG00000018501	-0.134299	0.434423	0.688051	-0.781645	404.907	Ncor1
ENSMUSG00000018507	-0.244249	0.174646	0.425749	-1.35743	25.9703	Trpv2
ENSMUSG00000018509	0.220293	0.182118	0.435831	1.33426	369.993	Cenpv
ENSMUSG00000018537	-0.349174	0.0578883	0.220336	-1.89654	31.4012	Pcgf2
ENSMUSG00000018541	-0.256195	0.133692	0.365722	-1.4997	77.9899	Cwc25
ENSMUSG00000018547	8.5445e-05	0.999594	0.999969	0.000508705	87.5304	Pip4k2b
ENSMUSG00000018548	-0.103372	0.472792	0.715729	-0.717944	158.919	Trim37
ENSMUSG00000018559	-0.148763	0.367662	0.633768	-0.900861	400.674	Ctdnep1
ENSMUSG00000018565	-0.203141	0.108509	0.322048	-1.60493	302.839	Elp5
ENSMUSG00000018567	0.0989099	0.490079	0.727546	0.690183	3980.87	Gabarap
ENSMUSG00000018569	-0.305549	0.105236	0.3165	-1.61998	11.5459	Cldn7
ENSMUSG00000018572	-0.455464	0.00227211	0.0231249	-3.05215	270.693	Phf23
ENSMUSG00000018574	-0.262778	0.144579	0.381932	-1.45895	2432.41	Acadvl
ENSMUSG00000018583	-0.0727231	0.596586	0.799492	-0.529317	528.57	G3bp1
ENSMUSG00000018585	0.187334	0.285299	0.554007	1.06849	4169.73	Atox1
ENSMUSG00000018593	0.0245107	0.871328	0.947704	0.161972	846.596	Sparc
ENSMUSG00000018599	0.369568	0.00698127	0.0527671	2.69774	429.603	Mief2
ENSMUSG00000018604	-0.801223	0.00234368	0.0237236	-3.04283	175.859	Tbx3
ENSMUSG00000018623	0.0720926	0.630879	0.820471	0.48049	13.6061	Mmp7
ENSMUSG00000018648	1.55518	4.41241e-05	0.000954954	4.08475	17.9668	Dusp14
ENSMUSG00000018651	0.138601	0.410286	0.668545	0.82339	30.4452	Tada2a
ENSMUSG00000018654	0.015897	0.92505	0.970273	0.0940746	28.6091	Ikzf1
ENSMUSG00000018659	0.220445	0.112755	0.329976	1.58593	2313.11	Pnpo
ENSMUSG00000018661	-0.00271082	0.987179	0.995267	-0.0160696	136.95	Cog1
ENSMUSG00000018666	0.0240865	0.854011	0.939098	0.184003	277.575	Cbx1
ENSMUSG00000018669	-0.0698745	0.664652	0.840767	-0.433499	603.126	Cdk5rap3
ENSMUSG00000018672	0.359163	0.017285	0.100029	2.38059	361.602	Copz2
ENSMUSG00000018677	-0.0712952	0.663933	0.840072	-0.434489	6375.8	Slc25a39
ENSMUSG00000018678	-0.0143036	0.929439	0.972205	-0.0885513	26.0333	Sp2
ENSMUSG00000018697	-0.142299	0.326012	0.5946	-0.982179	108.432	Aatf
ENSMUSG00000018707	-0.107959	0.52544	0.754393	-0.634982	733.078	Dync1h1
ENSMUSG00000018727	0.312468	0.0377457	0.167921	2.07761	99.0516	Cpsf4l
ENSMUSG00000018733	-0.0446168	0.721852	0.871796	-0.355985	181.297	Pex12
ENSMUSG00000018736	0.0789982	0.587875	0.794736	0.541918	329.856	Ndel1
ENSMUSG00000018740	-0.151062	0.381051	0.646001	-0.875962	5.73924	Slc25a35
ENSMUSG00000018750	-0.0635704	0.70624	0.862737	-0.376911	97.685	Zbtb4
ENSMUSG00000018752	0.130708	0.404163	0.663531	0.834209	3.7288	Tnfsfm13
ENSMUSG00000018761	0.242489	0.152025	0.393064	1.43241	1674.76	Mpdu1
ENSMUSG00000018765	-0.0742666	0.663526	0.839842	-0.43505	310.776	Fxr2
ENSMUSG00000018770	0.0418697	0.7952	0.91004	0.259564	9831.98	Atp5g3
ENSMUSG00000018774	0.214402	0.222223	0.487276	1.22064	122.383	Cd68
ENSMUSG00000018796	-1.16216	5.19295e-05	0.0010999	-4.04677	8010.39	Acsl1
ENSMUSG00000018800	0.165028	0.300911	0.570141	1.03448	80.9634	Abca5
ENSMUSG00000018809	0.537811	0.00731934	0.0546564	2.68195	87.376	Smyd4
ENSMUSG00000018819	-0.116107	0.499807	0.734251	-0.674793	39.5248	Lsp1
ENSMUSG00000018820	0.00522804	0.975143	0.989813	0.0311588	131.036	Zfyve27
ENSMUSG00000018821	0.338586	0.0775043	0.262879	1.76535	1546.35	Avpi1
ENSMUSG00000018830	-0.724289	0.00998942	0.0686844	-2.5762	16.6355	Myh11
ENSMUSG00000018841	0.365567	0.0118134	0.0772821	2.51767	189.053	Rad51d
ENSMUSG00000018845	0.00678463	0.968108	0.986639	0.0399819	23.1403	Unc45b
ENSMUSG00000018846	0.0968891	0.549141	0.768199	0.599048	418.318	Pank3
ENSMUSG00000018848	-0.654556	2.07111e-05	0.00049982	-4.25708	320.065	Rars
ENSMUSG00000018849	-0.0910457	0.593705	0.797906	-0.533474	407.618	Wwc1
ENSMUSG00000018858	0.135782	0.430662	0.684956	0.788059	1005.72	Mrpl58
ENSMUSG00000018861	0.540755	0.00140451	0.0161992	3.19372	191.111	Fdxr
ENSMUSG00000018882	-0.154109	0.213544	0.476146	-1.24388	415.978	Mrpl45
ENSMUSG00000018899	0.277927	0.0354502	0.161076	2.10318	255.987	Irf1
ENSMUSG00000018900	-1.25179	1.25724e-14	1.95004e-12	-7.71009	876.751	Slc22a5
ENSMUSG00000018906	-0.896123	0.000525109	0.00734792	-3.46761	68.1321	P4ha2
ENSMUSG00000018909	-0.109241	0.519961	0.750579	-0.643405	72.5411	Arrb1
ENSMUSG00000018920	0.462187	0.0111742	0.0745445	2.5372	156.201	Cxcl16
ENSMUSG00000018921	-0.0726811	0.670537	0.843882	-0.425411	99.4859	Pelp1
ENSMUSG00000018923	0.232459	0.193477	0.451973	1.30036	268.852	Med11
ENSMUSG00000018927	1.03235	0.00035468	0.00532377	3.57169	412.126	Ccl6
ENSMUSG00000018931	0.0864289	0.61141	0.807656	0.508062	34.39	Natd1
ENSMUSG00000018932	0.0662517	0.50635	0.739897	0.664531	711.572	Map2k3
ENSMUSG00000018965	-0.189178	0.113232	0.330851	-1.58383	748.743	Ywhah
ENSMUSG00000018974	-0.140935	0.41567	0.673924	-0.813957	103.964	Sart3
ENSMUSG00000018983	0.157684	0.343288	0.613334	0.947689	4.94267	E2f2
ENSMUSG00000018995	0.055813	0.731597	0.87801	0.343003	288.42	Nars2
ENSMUSG00000018999	-0.196666	0.25781	0.527243	-1.13158	191.653	Slc35b4
ENSMUSG00000019027	6.9843	1.29088e-16	2.59746e-14	8.27441	33.545	Dnah1
ENSMUSG00000019039	0.321818	0.0399951	0.173724	2.0538	383.118	Dalrd3
ENSMUSG00000019054	0.2063	0.239852	0.508032	1.17536	1869.8	Fis1
ENSMUSG00000019055	-0.193839	0.262365	0.53115	-1.12082	740.35	Plod1
ENSMUSG00000019066	-0.220582	0.201355	0.462339	-1.2777	134.335	Rab3d
ENSMUSG00000019080	-0.327035	0.0139367	0.0863747	-2.45889	250.581	Mfsd3
ENSMUSG00000019082	-0.132001	0.442389	0.693754	-0.768164	2782.51	Slc25a22
ENSMUSG00000019087	-0.606105	2.19629e-05	0.000525768	-4.24394	804.212	Atp6ap1
ENSMUSG00000019088	0.244558	0.155061	0.397805	1.42188	114.575	Dnase1l1
ENSMUSG00000019122	3.15325	1.81362e-10	1.4929e-08	6.37635	3450.99	Ccl9
ENSMUSG00000019132	0.0730041	0.532312	0.75935	0.62448	2023.06	BC005537
ENSMUSG00000019139	-0.37478	0.0523478	0.206989	-1.94026	78.342	Isyna1
ENSMUSG00000019143	0.218934	0.177437	0.430148	1.34869	321.16	Hars2
ENSMUSG00000019158	-0.0237779	0.888559	0.95642	-0.140128	1030.48	Tmem160
ENSMUSG00000019173	-0.230886	0.0367149	0.164762	-2.08892	1420.63	Rab5c
ENSMUSG00000019178	0.373633	0.0634982	0.233339	1.85569	4.71212	Styxl1
ENSMUSG00000019179	-0.113715	0.44326	0.694386	-0.7667	2956.75	Mdh2
ENSMUSG00000019188	-0.211508	0.227453	0.49323	-1.20695	1430.78	H13
ENSMUSG00000019189	-0.198154	0.260531	0.529094	-1.12514	109.525	Rnf145
ENSMUSG00000019194	-0.100268	0.558757	0.774725	-0.584688	39.965	Scn1b
ENSMUSG00000019210	-0.00607663	0.966698	0.98616	-0.0417497	1699.27	Atp6v1e1
ENSMUSG00000019232	0.577006	0.00117788	0.0140986	3.24418	3423.77	Etnppl
ENSMUSG00000019235	-0.867493	8.62744e-05	0.00167925	-3.92627	53.2544	Rps6kl1
ENSMUSG00000019254	-0.0950259	0.559014	0.774748	-0.584307	280.042	Ppp1r12c
ENSMUSG00000019256	-0.281566	0.0828297	0.273349	-1.7345	414.192	Ahr
ENSMUSG00000019261	0.0206029	0.903047	0.963069	0.121814	46.8226	Map1s
ENSMUSG00000019278	-0.293388	0.114022	0.332507	-1.58037	23.4197	Dpep1
ENSMUSG00000019295	-0.0419316	0.760823	0.893146	-0.3044	358.159	Tmem129
ENSMUSG00000019297	-0.415798	0.0123612	0.0796635	-2.50166	239.583	Nop9
ENSMUSG00000019302	-0.0783421	0.639884	0.825854	-0.467861	312.856	Atp6v0a1
ENSMUSG00000019303	0.0154876	0.919784	0.968104	0.100706	5.56783	Psmc3ip
ENSMUSG00000019312	-0.15139	0.359363	0.627037	-0.916579	878.899	Grb7
ENSMUSG00000019320	-0.0205281	0.892805	0.958393	-0.134755	3.60459	Noxo1
ENSMUSG00000019338	-0.0979462	0.56783	0.780917	-0.571251	62.7842	Zfp687
ENSMUSG00000019362	-0.180696	0.279288	0.548456	-1.08192	1817.92	D8Ertd738e
ENSMUSG00000019368	0.0243705	0.886068	0.955446	0.143281	1132.97	Sec14l4
ENSMUSG00000019370	0.0868516	0.590401	0.796523	0.538255	408.981	Calm3
ENSMUSG00000019373	0.439935	0.0228691	0.121268	2.27561	580.187	Cops3
ENSMUSG00000019428	0.165872	0.261317	0.53	1.12328	4116.1	Fkbp8
ENSMUSG00000019432	0.196287	0.155737	0.398852	1.41956	501.846	Ddx39b
ENSMUSG00000019433	0.133845	0.358723	0.626408	0.917801	263.937	Gipc1
ENSMUSG00000019437	0.463386	0.000397197	0.00584414	3.54194	369.309	Tlcd1
ENSMUSG00000019461	-0.0342897	0.827849	0.926514	-0.217461	71.7798	Plscr3
ENSMUSG00000019467	0.0499163	0.765712	0.895755	0.297989	9.95601	Arhgef25
ENSMUSG00000019470	-0.029581	0.842879	0.934026	-0.198212	205.277	Xab2
ENSMUSG00000019471	-0.213836	0.134962	0.367249	-1.49482	1243.36	Cdc37
ENSMUSG00000019478	-0.26421	0.0782175	0.264215	-1.76112	357.401	Rab4a
ENSMUSG00000019487	-0.199386	0.200461	0.46146	-1.28024	92.905	Trip10
ENSMUSG00000019494	-0.258706	0.0835209	0.274313	-1.73061	2130.57	Cops6
ENSMUSG00000019505	-0.207198	0.157864	0.401606	-1.41229	7543.7	Ubb
ENSMUSG00000019518	0.310755	0.0480463	0.195332	1.97696	75.0387	Ap4m1
ENSMUSG00000019528	0.835001	5.07689e-06	0.000147358	4.56159	105.489	Gyg
ENSMUSG00000019539	-0.482776	0.004245	0.037094	-2.85936	77.9201	Rcn3
ENSMUSG00000019558	0.123113	0.47516	0.717558	0.714109	62.2416	Slc6a8
ENSMUSG00000019564	-0.103655	0.532514	0.75935	-0.624174	11.855	Arid3a
ENSMUSG00000019577	-0.498963	0.0139693	0.0864874	-2.45805	381.707	Pdk4
ENSMUSG00000019578	0.729039	0.00243125	0.0243616	3.03177	702.647	Ubxn6
ENSMUSG00000019579	-0.0855841	0.604337	0.804255	-0.518173	1462.72	Mydgf
ENSMUSG00000019590	0.947092	0.000102989	0.00194115	3.88344	53.8715	Cyb561
ENSMUSG00000019647	-0.251665	0.163979	0.411232	-1.39181	28.55	Sema6a
ENSMUSG00000019659	-0.314859	0.0102349	0.0696518	-2.56779	258.133	Ccdc12
ENSMUSG00000019689	0.243383	0.177419	0.430148	1.34875	1178.87	Fmc1
ENSMUSG00000019699	-0.0560349	0.735978	0.881209	-0.337184	27.1389	Akt3
ENSMUSG00000019710	0.335175	0.0468871	0.19238	1.98732	969.042	Mrpl24
ENSMUSG00000019715	-0.106259	0.332142	0.601434	-0.969809	340.869	Gle1
ENSMUSG00000019718	0.234548	0.190647	0.44789	1.30867	688.775	L3hypdh
ENSMUSG00000019726	0.0980431	0.516333	0.747584	0.649009	140.479	Lyst
ENSMUSG00000019731	0.183382	0.293227	0.562488	1.05107	381.145	Slc35e1
ENSMUSG00000019732	0.1562	0.339502	0.609279	0.955149	51.0094	Calr3
ENSMUSG00000019734	0.291343	0.116886	0.33762	1.56798	10.5138	Tmc4
ENSMUSG00000019737	1.59503	4.28651e-05	0.000933132	4.09147	14.1568	Syne4
ENSMUSG00000019738	-0.0969946	0.571728	0.783173	-0.565509	636.359	Polr2i
ENSMUSG00000019761	-0.0709405	0.672785	0.845088	-0.422329	68.2349	Krt10
ENSMUSG00000019762	0.343193	0.0325173	0.152356	2.13799	1635.62	Iyd
ENSMUSG00000019763	0.311762	0.0491808	0.198027	1.96702	426.747	Rmnd1
ENSMUSG00000019768	0.0832603	0.597155	0.799813	0.528496	165.215	Esr1
ENSMUSG00000019773	0.0180832	0.914608	0.966881	0.107228	12.2521	Fbxo5
ENSMUSG00000019774	0.0495615	0.752426	0.888683	0.315442	75.264	Mtrf1l
ENSMUSG00000019777	-0.559592	3.42805e-05	0.000766422	-4.14299	202.477	Hdac2
ENSMUSG00000019779	-0.120503	0.464495	0.709206	-0.731465	36.834	Frk
ENSMUSG00000019782	0.379413	0.0480172	0.195332	1.97722	605.093	Rwdd1
ENSMUSG00000019790	-0.237343	0.148938	0.388841	-1.44329	112.944	Stxbp5
ENSMUSG00000019791	0.533454	0.0168288	0.0981515	2.39043	1151.76	Hint3
ENSMUSG00000019792	-0.0381645	0.81399	0.920227	-0.235282	83.4819	Trmt11
ENSMUSG00000019794	0.275751	0.0797961	0.267243	1.75187	218.393	Katna1
ENSMUSG00000019795	0.528068	0.00301074	0.0287495	2.96664	803.576	Pcmt1
ENSMUSG00000019796	3.3363	1.05786e-15	1.85311e-13	8.01995	77.8256	Lrp11
ENSMUSG00000019797	-0.231025	0.162597	0.409167	-1.39639	233.517	Mtres1
ENSMUSG00000019802	-0.198853	0.203626	0.465477	-1.27129	1019.48	Sec63
ENSMUSG00000019804	-0.07962	0.569744	0.782047	-0.568428	931.024	Snx3
ENSMUSG00000019806	0.0516937	0.675722	0.846349	0.418308	264.752	Aig1
ENSMUSG00000019808	0.384508	0.0390677	0.171295	2.06347	75.239	Adat2
ENSMUSG00000019809	0.041605	0.803204	0.914561	0.249202	583.908	Pex3
ENSMUSG00000019810	-0.0487785	0.747334	0.886618	-0.322157	103.203	Fuca2
ENSMUSG00000019813	0.566387	0.00490144	0.0413967	2.81344	31.3312	Cep57l1
ENSMUSG00000019814	-0.343734	0.0148612	0.0898433	-2.43574	153.318	Ltv1
ENSMUSG00000019817	-0.50634	0.0273212	0.13679	-2.2069	4.19902	Plagl1
ENSMUSG00000019818	-0.620859	7.87799e-06	0.000214448	-4.46847	3305.53	Cd164
ENSMUSG00000019820	-0.143375	0.390415	0.653555	-0.858865	139.27	Utrn
ENSMUSG00000019822	-0.21905	0.0858729	0.279475	-1.71758	471.87	Smpd2
ENSMUSG00000019823	-0.133929	0.425734	0.681926	-0.796512	9.43946	Mical1
ENSMUSG00000019826	-0.535117	0.000182927	0.00312719	-3.7415	115.924	Zbtb24
ENSMUSG00000019831	-1.18365	0.000405854	0.00595385	-3.53625	12.4826	Wasf1
ENSMUSG00000019832	0.559774	0.00167399	0.0185184	3.1427	815.645	Rab32
ENSMUSG00000019837	-0.352098	0.0140823	0.0868262	-2.45516	205.776	Gtf3c6
ENSMUSG00000019838	-1.21482	5.46093e-06	0.000157279	-4.54625	1314.11	Slc16a10
ENSMUSG00000019841	0.166123	0.309091	0.577606	1.01713	77.3707	Rev3l
ENSMUSG00000019842	0.102272	0.55082	0.769391	0.596532	17.1663	Traf3ip2
ENSMUSG00000019843	-0.0314263	0.851613	0.937769	-0.187061	59.1222	Fyn
ENSMUSG00000019845	-0.853001	0.00582017	0.0466114	-2.75774	5.1669	Tube1
ENSMUSG00000019846	0.105081	0.538883	0.762368	0.614503	37.6659	Lama4
ENSMUSG00000019849	-0.484315	0.006441	0.0498625	-2.72444	314.612	Prep
ENSMUSG00000019850	0.325466	0.082147	0.271936	1.73836	41.1885	Tnfaip3
ENSMUSG00000019851	-0.44211	0.0135027	0.0845837	-2.47023	3286.13	Perp
ENSMUSG00000019853	-0.203849	0.241798	0.509976	-1.17051	10.2738	Hebp2
ENSMUSG00000019854	0.0394438	0.808472	0.9174	0.242398	187.363	Reps1
ENSMUSG00000019857	0.175184	0.316512	0.585159	1.00165	173.168	Asf1a
ENSMUSG00000019861	-0.259282	0.103585	0.313556	-1.62772	192.629	Gopc
ENSMUSG00000019863	-0.186317	0.259557	0.528439	-1.12744	59.1515	Qrsl1
ENSMUSG00000019864	-0.147133	0.379019	0.644476	-0.879705	165.531	Rtn4ip1
ENSMUSG00000019866	0.458306	0.00451216	0.0388808	2.83994	328.314	Crybg1
ENSMUSG00000019868	0.127007	0.453514	0.701745	0.749569	236.969	Vta1
ENSMUSG00000019872	0.142777	0.38171	0.646312	0.87475	994.123	Smpdl3a
ENSMUSG00000019873	-0.80594	1.02462e-08	5.82312e-07	-5.7266	1102.1	Reep3
ENSMUSG00000019874	0.311722	0.0934966	0.294382	1.67723	153.737	Fabp7
ENSMUSG00000019876	0.273253	0.137226	0.370498	1.4862	23.4171	Pkib
ENSMUSG00000019877	-0.273443	0.0307957	0.14717	-2.1597	2835.09	Serinc1
ENSMUSG00000019878	-0.725885	2.87152e-05	0.000664446	-4.18342	259.409	Hsf2
ENSMUSG00000019880	-0.512928	0.00945318	0.0657747	-2.59521	90.1167	Rspo3
ENSMUSG00000019883	0.0387369	0.819374	0.92309	0.22835	44.2697	Echdc1
ENSMUSG00000019889	-0.27584	0.0513078	0.204052	-1.9489	502.48	Ptprk
ENSMUSG00000019891	0.359351	0.0204175	0.112724	2.31859	74.4962	Dcbld1
ENSMUSG00000019897	0.141022	0.380365	0.645502	0.877224	206.106	Ccdc59
ENSMUSG00000019899	0.0479107	0.777837	0.901864	0.282139	13.3687	Lama2
ENSMUSG00000019906	0.200762	0.221079	0.485956	1.22366	83.1966	Lin7a
ENSMUSG00000019907	-0.00864685	0.957114	0.982653	-0.0537761	126.398	Ppp1r12a
ENSMUSG00000019916	-0.418191	0.0279511	0.138777	-2.19797	130.198	P4ha1
ENSMUSG00000019917	0.1509	0.379071	0.64448	0.87961	218.907	Septin10
ENSMUSG00000019920	0.0927989	0.554959	0.772069	0.590346	206.67	Lims1
ENSMUSG00000019923	-0.687607	0.000278662	0.00434935	-3.63437	920.462	Zwint
ENSMUSG00000019927	-0.160395	0.35108	0.620853	-0.932497	70.2672	Ube2d1
ENSMUSG00000019929	-0.462672	0.0128164	0.0817636	-2.48883	2860.44	Dcn
ENSMUSG00000019935	-2.84224	8.11171e-11	6.9019e-09	-6.49851	97.6716	Slc17a8
ENSMUSG00000019942	0.136397	0.427904	0.683041	0.792783	27.8496	Cdk1
ENSMUSG00000019943	-0.139427	0.417134	0.674903	-0.811403	165.612	Atp2b1
ENSMUSG00000019944	0.188259	0.269357	0.538498	1.10454	406.921	Rhobtb1
ENSMUSG00000019945	-0.119218	0.488642	0.727006	-0.692471	14.7198	Cabcoco1
ENSMUSG00000019947	-0.321928	0.0878933	0.283915	-1.70662	164.209	Arid5b
ENSMUSG00000019948	0.291868	0.114287	0.333121	1.57921	269.669	Actr6
ENSMUSG00000019951	-0.0570274	0.686782	0.851047	-0.403226	588.636	Uhrf1bp1l
ENSMUSG00000019952	-0.311373	0.089049	0.286026	-1.70044	36.7756	Poc1b
ENSMUSG00000019960	-1.87754	5.33881e-14	7.29311e-12	-7.52336	289.942	Dusp6
ENSMUSG00000019961	-0.260694	0.108252	0.321539	-1.6061	490.899	Tmpo
ENSMUSG00000019966	0.00533005	0.974989	0.989746	0.0313513	23.9246	Kitl
ENSMUSG00000019969	-0.150425	0.384508	0.648468	-0.86962	235.014	Psen1
ENSMUSG00000019970	-0.0735948	0.665883	0.841466	-0.431806	648.565	Sgk1
ENSMUSG00000019971	0.0495251	0.766752	0.896006	0.296626	10.7486	Cep290
ENSMUSG00000019975	-0.135637	0.427923	0.683041	-0.79275	41.2972	Ikbip
ENSMUSG00000019977	-0.247544	0.0697862	0.246875	-1.8133	535.378	Hbs1l
ENSMUSG00000019978	-0.0730653	0.643121	0.827449	-0.463339	116.125	Epb41l2
ENSMUSG00000019979	-0.0349055	0.837512	0.931612	-0.205077	25.0027	Apaf1
ENSMUSG00000019984	-0.225896	0.171957	0.421749	-1.36594	79.0171	Med23
ENSMUSG00000019986	-0.215007	0.225127	0.491214	-1.21301	8.36996	Ahi1
ENSMUSG00000019987	0.143631	0.398329	0.659514	0.84461	44096.1	Arg1
ENSMUSG00000019988	-0.0785859	0.609118	0.806506	-0.511332	193.373	Nedd1
ENSMUSG00000019989	-0.393951	0.0138985	0.0862285	-2.45988	378.673	Enpp3
ENSMUSG00000019990	-0.600637	0.00718904	0.0539996	-2.68796	27.4417	Pde7b
ENSMUSG00000019996	-0.269704	0.133587	0.365588	-1.50011	174.588	Map7
ENSMUSG00000019997	-0.00688156	0.967715	0.986583	-0.0404743	254.087	Ccn2
ENSMUSG00000019998	0.15394	0.350979	0.620747	0.932693	364.978	Stx7
ENSMUSG00000020003	0.213739	0.226942	0.492845	1.20827	2103.35	Pex7
ENSMUSG00000020009	-0.164343	0.270319	0.539407	-1.10233	336.602	Ifngr1
ENSMUSG00000020010	0.0658708	0.657536	0.836812	0.443318	2481.93	Vnn3
ENSMUSG00000020014	3.0604	1.19451e-09	7.90499e-08	6.08098	13.6749	Cfap54
ENSMUSG00000020015	-0.0545871	0.715268	0.867857	-0.36479	247.47	Cdk17
ENSMUSG00000020017	0.677589	4.80145e-07	1.83788e-05	5.03408	10867.7	Hal
ENSMUSG00000020018	-0.197938	0.227274	0.493053	-1.20741	87.9382	Snrpf
ENSMUSG00000020019	-0.0565619	0.727348	0.875452	-0.348655	54.0687	Ntn4
ENSMUSG00000020021	-0.0939513	0.567699	0.780881	-0.571443	228.031	Fgd6
ENSMUSG00000020022	0.300106	0.10799	0.321336	1.6073	531.889	Ndufa12
ENSMUSG00000020023	0.0422437	0.801154	0.913427	0.251853	77.4698	Tmcc3
ENSMUSG00000020024	0.150565	0.284577	0.553786	1.07009	89.7734	Cep83
ENSMUSG00000020027	-0.254793	0.157789	0.401482	-1.41255	151.439	Socs2
ENSMUSG00000020029	0.419942	0.00699937	0.0528502	2.69687	4574.73	Nudt4
ENSMUSG00000020032	-0.116488	0.489399	0.727332	-0.691266	14.1863	Nuak1
ENSMUSG00000020034	-0.382939	0.00931244	0.0650996	-2.60037	287.271	Tcp11l2
ENSMUSG00000020037	-0.201876	0.232861	0.499036	-1.19302	84.9472	Rfx4
ENSMUSG00000020038	-1.11714	6.48462e-07	2.39593e-05	-4.9762	203.747	Cry1
ENSMUSG00000020042	0.126942	0.460325	0.706478	0.738311	17.6515	Abtb3
ENSMUSG00000020044	-0.274083	0.128845	0.358599	-1.51867	28.8822	Timp3
ENSMUSG00000020048	-0.538636	0.00289508	0.0279558	-2.97866	4488.8	Hsp90b1
ENSMUSG00000020051	-0.609191	0.000148092	0.00263443	-3.79425	8781.29	Pah
ENSMUSG00000020053	-0.410785	0.00630204	0.0491295	-2.73164	5924.79	Igf1
ENSMUSG00000020056	0.313923	0.0865202	0.280895	1.71405	448.411	Washc3
ENSMUSG00000020057	0.0615242	0.714755	0.867677	0.365478	17.1884	Dram1
ENSMUSG00000020059	-0.255987	0.158385	0.402257	-1.41052	4.70639	Sycp3
ENSMUSG00000020063	-0.103303	0.477634	0.718734	-0.710113	122.653	Sirt1
ENSMUSG00000020064	0.158384	0.338242	0.608179	0.957646	640.172	Herc4
ENSMUSG00000020069	-0.0837455	0.618664	0.81198	-0.497744	62.3165	Hnrnph3
ENSMUSG00000020070	0.160707	0.343054	0.613288	0.948148	29.943	Rufy2
ENSMUSG00000020072	-0.340751	0.0123642	0.0796635	-2.50158	2397.74	Pbld2
ENSMUSG00000020074	-0.104146	0.491965	0.728965	-0.687186	212.015	Ccar1
ENSMUSG00000020075	-0.171481	0.317157	0.585739	-1.00032	334.967	Ddx21
ENSMUSG00000020076	-0.0653449	0.592834	0.797906	-0.534734	555.771	Ddx50
ENSMUSG00000020077	0.18384	0.284981	0.553823	1.0692	173.245	Srgn
ENSMUSG00000020078	-0.10289	0.509314	0.742335	-0.659906	771.121	Vps26a
ENSMUSG00000020079	0.0919953	0.498868	0.733656	0.676272	213.201	Supv3l1
ENSMUSG00000020083	2.13826	9.86969e-10	6.74127e-08	6.1115	60.224	Fam241b
ENSMUSG00000020085	0.379337	0.00842973	0.0606371	2.63435	654.975	Aifm2
ENSMUSG00000020086	-0.000700855	0.996707	0.998816	-0.00412705	12.9245	Macroh2a2
ENSMUSG00000020087	0.112313	0.507082	0.740335	0.663388	1029.84	Tysnd1
ENSMUSG00000020088	0.0788634	0.421459	0.678949	0.803892	1219.48	Sar1a
ENSMUSG00000020089	-0.398061	0.00104806	0.0127855	-3.2773	3559.45	Ppa1
ENSMUSG00000020091	0.0880147	0.599872	0.800941	0.524585	1346.84	Eif4ebp2
ENSMUSG00000020092	-0.34567	0.0102263	0.06965	-2.56808	157.972	Pald1
ENSMUSG00000020097	-0.289567	0.0996552	0.305826	-1.64653	420.117	Sgpl1
ENSMUSG00000020098	0.201583	0.238951	0.50669	1.17761	5039.67	Pcbd1
ENSMUSG00000020099	-0.468845	0.0298749	0.144522	-2.17174	20.0299	Unc5b
ENSMUSG00000020100	-0.0342299	0.82276	0.924669	-0.223997	19.8033	Slc29a3
ENSMUSG00000020101	0.173789	0.313582	0.582258	1.00773	62.5257	Vsir
ENSMUSG00000020102	-0.0885196	0.502677	0.737134	-0.670284	1784.11	Slc16a7
ENSMUSG00000020105	-0.0401709	0.813397	0.919976	-0.236046	34.5265	Lrig3
ENSMUSG00000020107	0.31479	0.0865324	0.280895	1.71398	912.488	Anapc16
ENSMUSG00000020108	1.51562	0.000115204	0.00212301	3.85611	399.193	Ddit4
ENSMUSG00000020109	0.0501594	0.758719	0.891962	0.307164	638.839	Dnajb12
ENSMUSG00000020111	-0.32242	0.0585799	0.222117	-1.89133	409.019	Micu1
ENSMUSG00000020114	-0.221889	0.0985689	0.303689	-1.65183	583.792	Cand1
ENSMUSG00000020115	-0.274995	0.0233945	0.122872	-2.26693	331.732	Tbk1
ENSMUSG00000020116	0.0967544	0.569068	0.781826	0.569424	786.049	Pno1
ENSMUSG00000020120	0.122305	0.476589	0.718564	0.7118	37.9786	Plek
ENSMUSG00000020121	0.0948678	0.539477	0.762724	0.613604	3.36746	Srgap1
ENSMUSG00000020122	-2.03833	6.04058e-13	6.56528e-11	-7.19956	1380	Egfr
ENSMUSG00000020123	-3.56086	5.84963e-74	8.71009e-70	-18.1931	357.044	Avpr1a
ENSMUSG00000020124	-0.359241	0.0236142	0.123852	-2.26335	363.605	Usp15
ENSMUSG00000020128	-0.156923	0.221655	0.486792	-1.22214	374.186	Vps54
ENSMUSG00000020130	-0.184891	0.253077	0.522384	-1.14291	727.061	Tbc1d15
ENSMUSG00000020131	0.416142	0.017021	0.0989238	2.38625	140.916	Pcsk4
ENSMUSG00000020132	-0.54321	4.51877e-06	0.000131672	-4.58597	583.025	Rab21
ENSMUSG00000020133	0.144769	0.400844	0.660971	0.840115	608.001	2310011J03Rik
ENSMUSG00000020134	-0.0265411	0.857334	0.940774	-0.179768	260.682	Peli1
ENSMUSG00000020137	-0.135696	0.390617	0.653663	-0.858499	85.0807	Thap2
ENSMUSG00000020140	-0.591774	0.00212555	0.0219788	-3.0721	39.3351	Lgr5
ENSMUSG00000020142	-0.626175	0.00816545	0.059425	-2.64515	24.6002	Slc1a4
ENSMUSG00000020143	0.121508	0.471893	0.714945	0.719403	27.7884	Dock2
ENSMUSG00000020149	-0.478418	5.41263e-05	0.00113994	-4.03706	1799.92	Rab1a
ENSMUSG00000020150	0.351308	0.0485083	0.196595	1.97289	1062.97	Gamt
ENSMUSG00000020152	-0.479201	0.0011459	0.0137934	-3.25202	1084.47	Actr2
ENSMUSG00000020153	-0.19983	0.129487	0.358935	-1.51613	2519.85	Ndufs7
ENSMUSG00000020154	-0.287608	0.0574706	0.219139	-1.89971	303.364	Ptprb
ENSMUSG00000020156	0.0985814	0.539542	0.762724	0.613506	67.681	Pwwp3a
ENSMUSG00000020160	1.30601	0.000225885	0.00373937	3.68816	15.3079	Meis1
ENSMUSG00000020163	0.183036	0.296813	0.565883	1.04329	5430.39	Uqcr11
ENSMUSG00000020166	-0.333438	0.0345804	0.158576	-2.11324	206.549	Cnot2
ENSMUSG00000020167	0.00222981	0.989238	0.996398	0.0134881	168.788	Tcf3
ENSMUSG00000020170	-0.207719	0.171227	0.420823	-1.36827	120.559	Frs2
ENSMUSG00000020171	0.420056	0.0298373	0.144386	2.17224	520.913	Yeats4
ENSMUSG00000020173	-0.0424974	0.802093	0.913844	-0.250639	100.112	Cobl
ENSMUSG00000020175	0.592966	0.00369411	0.0333327	2.90317	132.173	Rab36
ENSMUSG00000020176	-0.193245	0.25992	0.528747	-1.12658	18.8749	Grb10
ENSMUSG00000020178	-0.29822	0.110362	0.32534	-1.59657	18.3244	Adora2a
ENSMUSG00000020180	-0.0856031	0.592777	0.797906	-0.534817	621.838	Snrpd3
ENSMUSG00000020182	0.292921	0.0315232	0.149579	2.15041	898.05	Ddc
ENSMUSG00000020183	-0.363169	0.0645665	0.235544	-1.84825	18.6363	Cpm
ENSMUSG00000020184	0.159256	0.33353	0.602738	0.967028	396.619	Mdm2
ENSMUSG00000020186	0.508635	0.0117344	0.0770393	2.52003	1310.52	Csrp2
ENSMUSG00000020189	-0.195579	0.221962	0.487244	-1.22133	288.291	Osbpl8
ENSMUSG00000020190	0.223144	0.210219	0.472823	1.25296	1260.99	Mknk2
ENSMUSG00000020196	0.229045	0.19646	0.455581	1.2917	136.295	Cabin1
ENSMUSG00000020198	-0.0364511	0.8305	0.92804	-0.21406	450.107	Ap3d1
ENSMUSG00000020205	0.0452054	0.77516	0.901324	0.285632	159.053	Phlda1
ENSMUSG00000020211	-0.201993	0.250439	0.519609	-1.14928	137.107	Sf3a2
ENSMUSG00000020212	0.119826	0.479647	0.720475	0.70687	11.6138	Mdm1
ENSMUSG00000020219	0.0810866	0.634467	0.822354	0.47545	2532.8	Timm13
ENSMUSG00000020220	-0.171433	0.311565	0.580336	-1.01194	427.539	Vps13d
ENSMUSG00000020224	0.0613912	0.705429	0.862737	0.378003	517.235	Llph
ENSMUSG00000020225	-0.307524	0.011409	0.0755428	-2.52991	1038.47	Tmbim4
ENSMUSG00000020227	0.0505868	0.762618	0.894103	0.302045	17.9733	Irak3
ENSMUSG00000020228	-0.316826	0.049452	0.198581	-1.96467	82.0783	Helb
ENSMUSG00000020230	-0.039128	0.818302	0.92258	-0.229729	12.309	Prmt2
ENSMUSG00000020231	-0.122906	0.475791	0.717777	-0.713089	21.5642	Dip2a
ENSMUSG00000020232	-0.24089	0.0422286	0.179704	-2.03126	525.491	Hmg20b
ENSMUSG00000020235	0.134464	0.432288	0.686443	0.785282	143.007	Fzr1
ENSMUSG00000020238	-0.215854	0.219326	0.483673	-1.22832	907.643	Ncln
ENSMUSG00000020241	-0.0969418	0.565929	0.779804	-0.574057	26.496	Col6a2
ENSMUSG00000020246	-0.166436	0.260352	0.529011	-1.12556	109.823	Hcfc2
ENSMUSG00000020248	-0.39845	0.00838132	0.0603264	-2.63631	285.172	Nfyb
ENSMUSG00000020250	-0.152354	0.169019	0.418271	-1.37536	1528.68	Txnrd1
ENSMUSG00000020253	-0.672642	0.000420635	0.0061105	-3.52679	162.266	Ppm1m
ENSMUSG00000020255	0.117167	0.443698	0.694926	0.765964	119.204	Nopchap1
ENSMUSG00000020257	-0.169355	0.281494	0.55042	-1.07697	344.657	Wdr82
ENSMUSG00000020258	0.257037	0.133591	0.365588	1.50009	1055.65	Glyctk
ENSMUSG00000020260	-0.0174163	0.890325	0.957249	-0.137893	239.568	Pofut2
ENSMUSG00000020261	0.191874	0.275461	0.545282	1.09057	100.816	Slc36a1
ENSMUSG00000020262	0.104965	0.536765	0.761329	0.617712	79.7335	Adarb1
ENSMUSG00000020263	0.228442	0.137599	0.371167	1.48479	153.362	Appl2
ENSMUSG00000020265	0.206257	0.164057	0.411246	1.39156	1104.51	Sumo3
ENSMUSG00000020267	0.237936	0.185915	0.441371	1.32276	10088.6	Hint1
ENSMUSG00000020268	0.286081	0.118339	0.340563	1.56178	34.1495	Lyrm7
ENSMUSG00000020271	0.259851	0.0482806	0.196045	1.97489	300.434	Fbxw11
ENSMUSG00000020272	1.23915	0.000486003	0.00689856	3.48835	55.7394	Stk10
ENSMUSG00000020273	-0.0242625	0.886557	0.955503	-0.142662	63.1314	Papolg
ENSMUSG00000020275	0.100384	0.555951	0.772459	0.588867	31.9715	Rel
ENSMUSG00000020277	-0.032913	0.845751	0.935257	-0.194542	290.134	Pfkl
ENSMUSG00000020280	0.0489356	0.755396	0.890057	0.311532	283.491	Pus10
ENSMUSG00000020282	0.146395	0.390211	0.653497	0.859235	57.7562	Rhbdf1
ENSMUSG00000020283	0.145213	0.399037	0.659998	0.843342	1657.26	Pex13
ENSMUSG00000020284	0.148975	0.299129	0.568165	1.0383	131.281	Cfap410
ENSMUSG00000020287	0.399933	0.0333773	0.155066	2.12752	76.9545	Mpg
ENSMUSG00000020288	-0.638155	0.00241561	0.0242918	-3.03372	112.548	Ahsa2
ENSMUSG00000020289	-0.130807	0.435197	0.688649	-0.78033	115.175	Nprl3
ENSMUSG00000020290	0.117651	0.483776	0.723001	0.700242	319.877	Xpo1
ENSMUSG00000020300	-0.464565	0.0021248	0.0219788	-3.07221	366.987	Cpeb4
ENSMUSG00000020305	-0.115106	0.399101	0.659998	-0.843227	80.2078	Asb3
ENSMUSG00000020307	0.217074	0.217013	0.480853	1.23451	2287.26	Cdc34
ENSMUSG00000020308	-0.124488	0.360546	0.627439	-0.914326	638.644	Tpgs1
ENSMUSG00000020309	0.103692	0.544196	0.765283	0.606481	525.71	Chac2
ENSMUSG00000020311	0.11636	0.437559	0.689809	0.776323	547.083	Erlec1
ENSMUSG00000020315	-0.272558	0.102955	0.312384	-1.63069	485.539	Sptbn1
ENSMUSG00000020319	0.306756	0.0860669	0.279811	1.71652	19.9553	Wdpcp
ENSMUSG00000020321	0.235105	0.0538496	0.210617	1.92804	7881.85	Mdh1
ENSMUSG00000020326	0.392947	0.0248055	0.128114	2.24442	548.493	Ccng1
ENSMUSG00000020328	0.322931	0.0865895	0.281008	1.71367	828.406	Nudcd2
ENSMUSG00000020329	-0.189797	0.278736	0.548047	-1.08316	219.51	Polrmt
ENSMUSG00000020331	0.0576382	0.712915	0.866689	0.367944	8.59072	Hcn2
ENSMUSG00000020334	0.619137	0.00118395	0.0141217	3.24272	43.5737	Slc22a4
ENSMUSG00000020335	0.214685	0.225783	0.492217	1.21129	35.7869	Zfp354b
ENSMUSG00000020340	-0.160515	0.34828	0.617853	-0.93793	11.5688	Cyfip2
ENSMUSG00000020346	-0.175625	0.150382	0.390614	-1.43818	1033.27	Mgat1
ENSMUSG00000020349	-0.11992	0.322346	0.590877	-0.989649	1641.4	Ppp2ca
ENSMUSG00000020357	-0.135013	0.433138	0.687178	-0.783834	80.2037	Flt4
ENSMUSG00000020358	-0.375127	0.0294009	0.143065	-2.17807	1304.75	Hnrnpab
ENSMUSG00000020359	0.105192	0.436396	0.688929	0.778293	227.086	Phykpl
ENSMUSG00000020361	-0.343658	0.0505278	0.201867	-1.95547	933.455	Hspa4
ENSMUSG00000020362	-0.0605748	0.647948	0.831047	-0.456615	369.5	Cnot6
ENSMUSG00000020364	0.334401	0.07183	0.251422	1.80019	68.2069	Zfp354a
ENSMUSG00000020366	-0.177847	0.279836	0.548971	-1.08069	361.792	Mapk9
ENSMUSG00000020368	-0.517553	0.000297315	0.00458758	-3.61763	3446.99	Canx
ENSMUSG00000020372	0.401845	0.0467305	0.192109	1.98873	19453.5	Rack1
ENSMUSG00000020375	-0.0938084	0.57142	0.782961	-0.565962	207.961	Rufy1
ENSMUSG00000020376	0.37016	0.0272189	0.136745	2.20836	2133.62	Rnf130
ENSMUSG00000020377	-0.120441	0.474699	0.717372	-0.714855	7.18172	Ltc4s
ENSMUSG00000020380	0.207956	0.189722	0.446563	1.3114	65.5488	Rad50
ENSMUSG00000020381	0.00718022	0.965714	0.985817	0.0429838	36.0279	Mrnip
ENSMUSG00000020385	0.176046	0.303169	0.572252	1.02966	269.738	Clk4
ENSMUSG00000020386	0.202489	0.252138	0.521363	1.14517	7152.19	Sar1b
ENSMUSG00000020387	0.821847	0.00170029	0.0187052	3.13813	116.381	Jade2
ENSMUSG00000020388	0.0257065	0.876688	0.950425	0.155169	16.0637	Pdlim4
ENSMUSG00000020390	0.486221	0.0179386	0.102611	2.36688	2338.29	Ube2b
ENSMUSG00000020392	0.174488	0.296237	0.565436	1.04454	349.656	Cdkn2aipnl
ENSMUSG00000020393	0.107461	0.531685	0.759185	0.625437	114.057	Kremen1
ENSMUSG00000020397	-0.240406	0.12631	0.353792	-1.52882	206.201	Med7
ENSMUSG00000020400	0.304253	0.0939994	0.295254	1.67467	99.3039	Tnip1
ENSMUSG00000020402	0.100107	0.326838	0.595596	0.980503	2184.3	Vdac1
ENSMUSG00000020407	0.46221	0.020553	0.113304	2.3161	49.3036	Upp1
ENSMUSG00000020409	-0.383712	0.0272756	0.136745	-2.20755	184.536	Slu7
ENSMUSG00000020412	-0.204269	0.246619	0.515753	-1.1586	191.216	Ascc2
ENSMUSG00000020413	0.0701536	0.677697	0.847232	0.415608	32.1731	Hus1
ENSMUSG00000020415	-0.403684	0.000669403	0.0088442	-3.40181	383.544	Pttg1
ENSMUSG00000020420	0.19194	0.273673	0.543123	1.09464	26.244	Zfp607a
ENSMUSG00000020422	-0.00970305	0.954289	0.98158	-0.057322	136.349	Tns3
ENSMUSG00000020423	0.309208	0.0844189	0.276446	1.7256	123.682	Btg2
ENSMUSG00000020424	0.444339	0.0296865	0.144031	2.17425	19.7289	Castor1
ENSMUSG00000020427	-0.671679	0.000374399	0.00555599	-3.5575	444.269	Igfbp3
ENSMUSG00000020429	-0.0832211	0.623886	0.815599	-0.49035	1721.03	Igfbp1
ENSMUSG00000020430	-0.0718338	0.591252	0.796935	-0.537023	347.624	Pes1
ENSMUSG00000020431	0.398012	0.0538413	0.210617	1.92811	3.73916	Adcy1
ENSMUSG00000020432	-0.206583	0.213637	0.476206	-1.24363	2406.39	Tcn2
ENSMUSG00000020435	0.745218	0.00607555	0.0478397	2.74368	20.3171	Osbp2
ENSMUSG00000020437	0.480571	0.0111623	0.0744985	2.53758	23.5452	Myo1g
ENSMUSG00000020439	-0.0182879	0.914375	0.966881	-0.107521	25.9687	Smtn
ENSMUSG00000020440	0.107124	0.52058	0.75079	0.642452	2514.56	Arf5
ENSMUSG00000020441	-0.259358	0.128603	0.358059	-1.51963	64.1788	2310033P09Rik
ENSMUSG00000020444	0.366372	0.0600373	0.225178	1.88052	2241.58	Guk1
ENSMUSG00000020448	-0.0355456	0.82791	0.926514	-0.217383	277.414	Rnf185
ENSMUSG00000020451	-0.0367815	0.826028	0.925776	-0.219799	54.5837	Limk2
ENSMUSG00000020453	0.240416	0.162229	0.408523	1.39761	41.5811	Patz1
ENSMUSG00000020454	0.0130911	0.936145	0.97436	0.0801164	194.896	Eif4enif1
ENSMUSG00000020455	0.0569583	0.716492	0.868776	0.363151	135.733	Trim11
ENSMUSG00000020456	-0.0595242	0.723091	0.872514	-0.354331	1691.02	Ogdh
ENSMUSG00000020457	0.161976	0.336921	0.606815	0.960266	1226.01	Drg1
ENSMUSG00000020458	0.2346	0.0832938	0.273912	1.73189	1588.46	Rtn4
ENSMUSG00000020459	-0.0827622	0.546586	0.766697	-0.602884	301.697	Mtif2
ENSMUSG00000020460	0.448807	0.0364894	0.164015	2.09143	6781.05	Rps27a
ENSMUSG00000020462	0.228671	0.180313	0.433251	1.33979	263.436	Cfap36
ENSMUSG00000020463	-0.0828011	0.57228	0.783313	-0.564697	375.793	Ppp4r3b
ENSMUSG00000020464	-0.305568	0.0563405	0.216772	-1.90839	236.339	Pnpt1
ENSMUSG00000020467	-0.360428	0.0435224	0.182755	-2.01866	109.849	Efemp1
ENSMUSG00000020471	0.0359255	0.832021	0.928674	0.21211	68.429	Pold2
ENSMUSG00000020472	-0.0558133	0.743482	0.884716	-0.327246	257.473	Zkscan17
ENSMUSG00000020473	-0.0404485	0.786915	0.90592	-0.270318	11.6948	Aebp1
ENSMUSG00000020474	0.284665	0.0959902	0.298906	1.66461	25.8755	Polm
ENSMUSG00000020475	-0.250583	0.15251	0.393497	-1.43072	3.23738	Pgam2
ENSMUSG00000020476	0.188589	0.128531	0.358059	1.51992	377.149	Dbnl
ENSMUSG00000020477	0.323219	0.0854443	0.2787	1.71993	2399.15	Mrps24
ENSMUSG00000020482	-0.0751776	0.65299	0.833843	-0.449613	410.195	Ccdc117
ENSMUSG00000020483	-0.206938	0.206615	0.46874	-1.26293	1061.15	Dynll2
ENSMUSG00000020484	-0.428833	0.00547864	0.0446507	-2.77746	2083.05	Xbp1
ENSMUSG00000020485	0.222653	0.212122	0.474468	1.24775	1318.26	Supt4a
ENSMUSG00000020486	-0.416968	0.0158621	0.0939114	-2.41207	91.3881	Septin4
ENSMUSG00000020491	0.292769	0.11179	0.328055	1.5902	16.9484	2810021J22Rik
ENSMUSG00000020492	0.163828	0.347051	0.616511	0.940324	15.756	Ska2
ENSMUSG00000020495	-0.425167	0.00830623	0.0600971	-2.63936	107.717	Smg8
ENSMUSG00000020496	0.134749	0.388498	0.651951	0.862344	1936.71	Rnf187
ENSMUSG00000020513	0.111701	0.509863	0.742553	0.65905	47.5721	Tubd1
ENSMUSG00000020514	0.0367451	0.826869	0.926347	0.218719	437.425	Mrpl22
ENSMUSG00000020515	-0.195948	0.11563	0.335358	-1.57338	429.765	Cnot8
ENSMUSG00000020516	-0.184242	0.166918	0.415413	-1.38217	246.213	Rps6kb1
ENSMUSG00000020519	-0.0699197	0.661504	0.838979	-0.437837	295.98	Sap30l
ENSMUSG00000020520	0.19148	0.26931	0.538475	1.10465	82.0296	Galnt10
ENSMUSG00000020521	0.0322067	0.848914	0.936677	0.190504	946.451	Rnft1
ENSMUSG00000020522	0.0836639	0.599816	0.800941	0.524666	90.4519	Mfap3
ENSMUSG00000020523	-0.178806	0.0969993	0.300963	-1.65958	394.213	Fam114a2
ENSMUSG00000020525	-0.287518	0.06779	0.242993	-1.8264	65.3213	Ppm1d
ENSMUSG00000020526	0.195993	0.261952	0.530603	1.12179	296.51	Znhit3
ENSMUSG00000020527	0.17266	0.299381	0.568395	1.03776	70.0522	Myo19
ENSMUSG00000020528	0.0805796	0.581614	0.789524	0.551029	141.65	Prpsap2
ENSMUSG00000020530	0.208907	0.153496	0.394942	1.42729	1100.45	Ggnbp2
ENSMUSG00000020532	0.0255645	0.879196	0.95185	0.151988	212.215	Acaca
ENSMUSG00000020534	-0.662731	2.37723e-07	9.77814e-06	-5.16712	2098.03	Shmt1
ENSMUSG00000020536	0.0758813	0.653741	0.834194	0.448571	53.4992	Llgl1
ENSMUSG00000020537	-0.386329	0.0334707	0.155228	-2.12639	302.333	Drg2
ENSMUSG00000020538	0.105046	0.540424	0.763398	0.612171	399.338	Srebf1
ENSMUSG00000020541	-0.179977	0.179542	0.432235	-1.34217	205.26	Tom1l1
ENSMUSG00000020544	0.237562	0.177636	0.430232	1.34807	98.9082	Cox11
ENSMUSG00000020546	-0.151003	0.369663	0.635415	-0.897105	8.25957	Stxbp4
ENSMUSG00000020547	0.0989585	0.485908	0.724677	0.696831	121.288	Bzw2
ENSMUSG00000020549	-0.117205	0.495993	0.732047	-0.680807	202.894	Elac2
ENSMUSG00000020553	0.0397193	0.789729	0.907208	0.266663	1664.74	Pctp
ENSMUSG00000020561	-0.0149802	0.929215	0.972039	-0.0888326	338.68	Polr1f
ENSMUSG00000020564	-0.0506658	0.76114	0.893195	-0.303984	40.7178	Atxn7l1
ENSMUSG00000020570	-0.3	0.00601849	0.0476424	-2.74677	775.3	Sypl
ENSMUSG00000020571	-0.665259	3.97357e-05	0.00087395	-4.10901	2071.3	Pdia6
ENSMUSG00000020572	0.58058	0.00598416	0.047421	2.74865	1803.53	Nampt
ENSMUSG00000020573	-0.0205391	0.90149	0.962097	-0.12378	6.9958	Pik3cg
ENSMUSG00000020576	-0.0657012	0.624889	0.816193	-0.488933	268.924	Nbas
ENSMUSG00000020577	0.129111	0.454505	0.702661	0.747925	28.7333	Tspan13
ENSMUSG00000020580	-0.056866	0.720352	0.87062	-0.357988	128.347	Rock2
ENSMUSG00000020585	0.155582	0.346643	0.616218	0.941121	4715.92	Laptm4a
ENSMUSG00000020589	-0.173853	0.302103	0.571359	-1.03193	32.0069	Cyria
ENSMUSG00000020590	0.229862	0.10841	0.321879	1.60538	353.096	Snx13
ENSMUSG00000020592	-0.128345	0.419065	0.67685	-0.808044	5192.46	Sdc1
ENSMUSG00000020593	-0.433966	0.0433058	0.182205	-2.02075	1235.43	Lpin1
ENSMUSG00000020594	-0.175518	0.078905	0.265826	-1.75708	502.38	Pum2
ENSMUSG00000020601	-0.468812	0.0144991	0.0883096	-2.44465	19.2225	Trib2
ENSMUSG00000020604	0.212025	0.22332	0.489076	1.21775	434.959	Arsg
ENSMUSG00000020605	-0.0755903	0.655566	0.835347	-0.446043	84.5108	Hs1bp3
ENSMUSG00000020607	-0.013901	0.93374	0.973967	-0.0831407	17.5313	Lratd1
ENSMUSG00000020608	-0.323099	0.00466113	0.0397504	-2.82957	204.315	Smc6
ENSMUSG00000020609	-0.518405	0.00217252	0.0223558	-3.06557	34591.8	Apob
ENSMUSG00000020610	0.343293	0.021692	0.117324	2.29572	159.693	Amz2
ENSMUSG00000020611	0.334524	0.0164032	0.0963786	2.39982	276.104	Gna13
ENSMUSG00000020612	-0.342054	0.00536915	0.0440647	-2.78401	1588.41	Prkar1a
ENSMUSG00000020614	-0.377782	0.0526104	0.20768	-1.9381	374.125	Fam20a
ENSMUSG00000020620	-0.0162545	0.916615	0.967209	-0.104698	317.911	Abca8b
ENSMUSG00000020621	0.113537	0.478504	0.719181	0.708711	459.758	Rdh14
ENSMUSG00000020623	0.351002	0.064494	0.235544	1.84875	91.5608	Map2k6
ENSMUSG00000020628	-0.116301	0.394645	0.656211	-0.851224	292.765	Trappc12
[truncated: 12,906 more rows]
